# Supplementary material for: Network-based differential gene expression analysis suggests cell cycle related genes regulated by E2F1 underlie the molecular difference between smoker and non-smoker lung adenocarcinoma
Source: BMC Bioinformatics. 2013 Dec 17;14:365. doi: 10.1186/1471-2105-14-365 (PMC3878503; doi:10.1186/1471-2105-14-365)
Supplement: Additional file 2: Table S1 — Genes in the module of the top 100 gene network in smoker samples. [file 1471-2105-14-365-S2.xlsx]

## Sheet: Top100GeneInModule
Supplemental Table 1 Genes in the module of the top 100 gene network in smoker samples
Entrezgene ID
7298
22974
8914
9319
10615
3161
699
9055
5983
55388
7083
2237
10535
10797
9134
5557
641
4085
10721
29127
3833
55143
899
9232
10460
1033
890
83461
332
28977
1515
3015
55723
5427
9833
6636
7272
26586
4173
9735
4171
4175
51512
9928
4176
9156
9700
5984
8438
10112
11130
898
1164
23234
10733
5985
1163
2189
991
7153
11065
1063
6637
51203
1870
1058
29028
2305
84823
891
672
79023
11004
55038
9133
10024
3148
