# Supplementary material for: Network-based differential gene expression analysis suggests cell cycle related genes regulated by E2F1 underlie the molecular difference between smoker and non-smoker lung adenocarcinoma
Source: BMC Bioinformatics. 2013 Dec 17;14:365. doi: 10.1186/1471-2105-14-365 (PMC3878503; doi:10.1186/1471-2105-14-365)
Supplement: Additional file 3: Table S2 — Functional annotation of the module in the top 100 gene network in smoker samples. [file 1471-2105-14-365-S3.xlsx]

## Sheet: FunctionalAnnotationGeneModule
Supplemental Table 2 Functional annotation of the module in the top 100 gene network in smoker samples
Annotation Cluster	Enrichment Score	Category	Term	PValue	Bonferroni
1	23.3241	GOTERM_BP_FAT	GO:0007049~cell cycle	3.91e-30	2.5e-27
		GOTERM_BP_FAT	GO:0022403~cell cycle phase	1.88e-27	1.2e-24
		GOTERM_BP_FAT	GO:0000279~M phase	4.82e-27	3.08e-24
		GOTERM_BP_FAT	GO:0022402~cell cycle process	1.94e-25	1.24e-22
		GOTERM_BP_FAT	GO:0051301~cell division	6.77e-23	4.33e-20
		GOTERM_BP_FAT	GO:0000278~mitotic cell cycle	8.59e-22	5.5e-19
		GOTERM_BP_FAT	GO:0000280~nuclear division	1.6e-21	1.02e-18
		GOTERM_BP_FAT	GO:0007067~mitosis	1.6e-21	1.02e-18
		GOTERM_BP_FAT	GO:0000087~M phase of mitotic cell cycle	4.79e-21	3.06e-18
		GOTERM_BP_FAT	GO:0048285~organelle fission	8.11e-21	5.19e-18
2	12.3139	GOTERM_BP_FAT	GO:0006260~DNA replication	7.69e-18	4.92e-15
		GOTERM_BP_FAT	GO:0006261~DNA-dependent DNA replication	3.62e-12	2.31e-09
3	9.71027	GOTERM_CC_FAT	GO:0015630~microtubule cytoskeleton	5.38e-16	6.99e-14
		GOTERM_CC_FAT	GO:0005819~spindle	4.1e-14	5.16e-12
		GOTERM_CC_FAT	GO:0044430~cytoskeletal part	2.4e-12	3.02e-10
		GOTERM_CC_FAT	GO:0043232~intracellular non-membrane-bounded organelle	2.3e-11	2.9e-09
		GOTERM_CC_FAT	GO:0043228~non-membrane-bounded organelle	2.3e-11	2.9e-09
		GOTERM_CC_FAT	GO:0005856~cytoskeleton	8.27e-09	1.04e-06
		GOTERM_CC_FAT	GO:0005874~microtubule	1.68e-07	2.12e-05
4	9.03863	GOTERM_CC_FAT	GO:0005694~chromosome	2.67e-15	3.36e-13
		GOTERM_CC_FAT	GO:0044427~chromosomal part	5.77e-14	7.26e-12
		GOTERM_CC_FAT	GO:0000793~condensed chromosome	3.17e-10	4e-08
		GOTERM_CC_FAT	GO:0000777~condensed chromosome kinetochore	1.52e-09	1.91e-07
		GOTERM_CC_FAT	GO:0000775~chromosome, centromeric region	3.16e-09	3.98e-07
		GOTERM_CC_FAT	GO:0000779~condensed chromosome, centromeric region	4.66e-09	5.87e-07
		GOTERM_CC_FAT	GO:0000776~kinetochore	3.78e-08	4.76e-06
		GOTERM_BP_FAT	GO:0007093~mitotic cell cycle checkpoint	9.73e-08	6.23e-05
		GOTERM_CC_FAT	GO:0000922~spindle pole	6.18e-05	0.00775114
5	8.6493	GOTERM_BP_FAT	GO:0006259~DNA metabolic process	1.09e-14	6.96e-12
		GOTERM_BP_FAT	GO:0006974~response to DNA damage stimulus	1.51e-10	9.69e-08
		GOTERM_BP_FAT	GO:0006281~DNA repair	1.04e-08	6.68e-06
		GOTERM_BP_FAT	GO:0033554~cellular response to stress	1.02e-07	6.55e-05
		GOTERM_MF_FAT	GO:0003677~DNA binding	3.21e-05	0.00579942
6	7.88282	GOTERM_BP_FAT	GO:0007017~microtubule-based process	8.96e-12	5.73e-09
		GOTERM_BP_FAT	GO:0000226~microtubule cytoskeleton organization	2.58e-09	1.65e-06
		GOTERM_BP_FAT	GO:0007051~spindle organization	1.68e-08	1.07e-05
7	7.06644	GOTERM_CC_FAT	GO:0031981~nuclear lumen	3.84e-09	4.84e-07
		GOTERM_CC_FAT	GO:0005654~nucleoplasm	1.13e-08	1.43e-06
		GOTERM_CC_FAT	GO:0070013~intracellular organelle lumen	2.97e-07	3.74e-05
		GOTERM_CC_FAT	GO:0043233~organelle lumen	4.55e-07	5.74e-05
		GOTERM_CC_FAT	GO:0031974~membrane-enclosed lumen	7.92e-07	9.98e-05
8	6.96705	GOTERM_BP_FAT	GO:0051726~regulation of cell cycle	1.26e-15	7.82e-13
		GOTERM_BP_FAT	GO:0000075~cell cycle checkpoint	3.13e-12	2.01e-09
		GOTERM_BP_FAT	GO:0010564~regulation of cell cycle process	5.55e-12	3.55e-09
		GOTERM_BP_FAT	GO:0007346~regulation of mitotic cell cycle	1.19e-08	7.6e-06
		GOTERM_BP_FAT	GO:0007093~mitotic cell cycle checkpoint	9.73e-08	6.23e-05
		GOTERM_BP_FAT	GO:0010948~negative regulation of cell cycle process	7.9e-07	0.000505
		GOTERM_BP_FAT	GO:0031577~spindle checkpoint	4.63e-06	0.00296141
		GOTERM_CC_FAT	GO:0000922~spindle pole	6.18e-05	0.00775114
		GOTERM_MF_FAT	GO:0005524~ATP binding	1.14e-05	0.00206159
		GOTERM_MF_FAT	GO:0032559~adenyl ribonucleotide binding	1.38e-05	0.00250033
10	4.73061	GOTERM_MF_FAT	GO:0030554~adenyl nucleotide binding	3.22e-05	0.00580373
		GOTERM_MF_FAT	GO:0001883~purine nucleoside binding	4.03e-05	0.00727178
		GOTERM_MF_FAT	GO:0001882~nucleoside binding	4.56e-05	0.00822521
11	4.36819	GOTERM_BP_FAT	GO:0006270~DNA replication initiation	8.24e-06	0.00525771
