# Supplementary material for: Network-based differential gene expression analysis suggests cell cycle related genes regulated by E2F1 underlie the molecular difference between smoker and non-smoker lung adenocarcinoma
Source: BMC Bioinformatics. 2013 Dec 17;14:365. doi: 10.1186/1471-2105-14-365 (PMC3878503; doi:10.1186/1471-2105-14-365)
Supplement: Additional file 4: Table S3 — Motif analysis of the module in the top 100 gene network in smoker samples. [file 1471-2105-14-365-S4.xlsx]

## Sheet: Sheet1
Supplemental Table 3 Motif analysis of the module in the top 100 gene network in smoker samples
Motif	p	Bonferroni
hsa_V$E2F_Q4_01	7.23e-09	3.54e-07
hsa_V$E2F_Q6_01	3.04e-08	1.49e-06
hsa_V$E2F_03	3.08e-08	1.51e-06
hsa_SGCGSSAAA_V$E2F1DP2_01	3.48e-07	1.71e-05
hsa_V$E2F1_Q6	2.48e-06	0.0001
hsa_V$E2F1DP1_01	3.07e-06	0.0002
hsa_V$E2F4DP2_01	3.07e-06	0.0002
hsa_V$E2F_02	3.41e-06	0.0002
hsa_V$E2F1DP2_01	3.07e-06	0.0002
hsa_V$E2F_Q3_01	6.17e-06	0.0003
hsa_V$E2F4DP1_01	5.61e-06	0.0003
hsa_V$E2F1_Q4_01	6.17e-06	0.0003
hsa_GATTGGY_V$NFY_Q6_01	8.33e-06	0.0004
hsa_V$E2F1_Q6_01	1.07e-05	0.0005
hsa_V$E2F1_Q3	1.7e-05	0.0008
hsa_V$E2F_Q3	2.72e-05	0.0013
hsa_V$E2F_Q6	2.72e-05	0.0013
hsa_V$NFY_Q6	3.26e-05	0.0016
hsa_V$E2F_Q4	3.88e-05	0.0019
