# Supplementary material for: Network-based differential gene expression analysis suggests cell cycle related genes regulated by E2F1 underlie the molecular difference between smoker and non-smoker lung adenocarcinoma
Source: BMC Bioinformatics. 2013 Dec 17;14:365. doi: 10.1186/1471-2105-14-365 (PMC3878503; doi:10.1186/1471-2105-14-365)
Supplement: Additional file 5: Table S4 — Function annotation of the module enriched for cell cycle related genes in smoker samples of each data set. [file 1471-2105-14-365-S5.xlsx]

## Sheet: Sheet1
Supplemental Table 4 Function annotation of the module enriched for cell cycle related functions in smoker samples of each data set
Data set	Category	Term	PValue	Bonferroni
Smoker1	Annotation Cluster 1	Enrichment Score: 27.215123622982155
	GOTERM_BP_FAT	GO:0000278~mitotic cell cycle	5.80876e-31	7.42941e-28
	GOTERM_BP_FAT	GO:0007049~cell cycle	5.90576e-31	7.55347e-28
	GOTERM_BP_FAT	GO:0022403~cell cycle phase	1.50781e-30	1.92848e-27
	GOTERM_BP_FAT	GO:0000279~M phase	1.39273e-28	1.7813e-25
	GOTERM_BP_FAT	GO:0000280~nuclear division	1.89476e-27	2.4234e-24
	GOTERM_BP_FAT	GO:0007067~mitosis	1.89476e-27	2.4234e-24
	GOTERM_BP_FAT	GO:0022402~cell cycle process	1.97384e-27	2.52454e-24
	GOTERM_BP_FAT	GO:0000087~M phase of mitotic cell cycle	4.6529e-27	5.95106e-24
	GOTERM_BP_FAT	GO:0048285~organelle fission	1.11622e-26	1.42765e-23
	GOTERM_BP_FAT	GO:0051301~cell division	8.22864e-22	1.05244e-18
	Annotation Cluster 2	Enrichment Score: 18.181708558104
	GOTERM_CC_FAT	GO:0070013~intracellular organelle lumen	1.0824e-20	3.13895e-18
	GOTERM_CC_FAT	GO:0043233~organelle lumen	7.38866e-20	2.14271e-17
	GOTERM_CC_FAT	GO:0031981~nuclear lumen	1.07148e-19	3.10729e-17
	GOTERM_CC_FAT	GO:0031974~membrane-enclosed lumen	3.00634e-19	8.71839e-17
	GOTERM_CC_FAT	GO:0005654~nucleoplasm	4.79164e-15	1.38445e-12
	Annotation Cluster 3	Enrichment Score: 15.49179409501167
	GOTERM_CC_FAT	GO:0005694~chromosome	3.15508e-22	9.14974e-20
	GOTERM_CC_FAT	GO:0000775~chromosome, centromeric region	7.1642e-19	2.07762e-16
	GOTERM_CC_FAT	GO:0044427~chromosomal part	1.51386e-18	4.39019e-16
	GOTERM_CC_FAT	GO:0000793~condensed chromosome	1.7555e-16	6.43929e-14
	GOTERM_CC_FAT	GO:0000776~kinetochore	1.63642e-14	4.73288e-12
	GOTERM_CC_FAT	GO:0000779~condensed chromosome, centromeric region	8.4194e-14	2.44049e-11
	GOTERM_CC_FAT	GO:0000777~condensed chromosome kinetochore	2.90861e-13	8.43547e-11
	Annotation Cluster 4	Enrichment Score: 14.822410248653402
	GOTERM_CC_FAT	GO:0005694~chromosome	3.15508e-22	9.14974e-20
	GOTERM_CC_FAT	GO:0043228~non-membrane-bounded organelle	8.74323e-17	3.21965e-14
	GOTERM_CC_FAT	GO:0043232~intracellular non-membrane-bounded organelle	8.74323e-17	3.21965e-14
	GOTERM_CC_FAT	GO:0005856~cytoskeleton	2.12816e-06	0.000616977
	Annotation Cluster 5	Enrichment Score: 10.564879591707614
	GOTERM_BP_FAT	GO:0006259~DNA metabolic process	5.60625e-21	7.1704e-18
	GOTERM_BP_FAT	GO:0006974~response to DNA damage stimulus	3.61064e-13	4.61776e-10
	GOTERM_BP_FAT	GO:0006281~DNA repair	8.83363e-11	1.12982e-07
	GOTERM_BP_FAT	GO:0033554~cellular response to stress	8.39563e-09	1.0738e-05
	Annotation Cluster 6	Enrichment Score: 10.297290034491436
	GOTERM_MF_FAT	GO:0000166~nucleotide binding	8.37558e-16	3.32179e-13
	GOTERM_MF_FAT	GO:0032555~purine ribonucleotide binding	9.06879e-12	3.39171e-09
	GOTERM_MF_FAT	GO:0032553~ribonucleotide binding	9.06879e-12	3.39171e-09
	GOTERM_MF_FAT	GO:0017076~purine nucleotide binding	3.24203e-11	1.21252e-08
	GOTERM_MF_FAT	GO:0005524~ATP binding	7.60914e-11	2.84582e-08
	GOTERM_MF_FAT	GO:0032559~adenyl ribonucleotide binding	1.35156e-10	5.05483e-08
	GOTERM_MF_FAT	GO:0001883~purine nucleoside binding	3.67475e-10	1.37435e-07
	GOTERM_MF_FAT	GO:0030554~adenyl nucleotide binding	4.84394e-10	1.81163e-07
	GOTERM_MF_FAT	GO:0001882~nucleoside binding	5.11731e-10	1.91387e-07
	Annotation Cluster 7	Enrichment Score: 9.91548951758664
	GOTERM_BP_FAT	GO:0007017~microtubule-based process	3.22741e-14	4.13213e-11
	GOTERM_BP_FAT	GO:0007051~spindle organization	5.29681e-09	6.7746e-06
	GOTERM_BP_FAT	GO:0000226~microtubule cytoskeleton organization	1.04873e-08	1.34131e-05
	Annotation Cluster 8	Enrichment Score: 8.577371381660734
	GOTERM_BP_FAT	GO:0007059~chromosome segregation	9.31339e-13	1.19122e-09
	GOTERM_BP_FAT	GO:0000070~mitotic sister chromatid segregation	1.22945e-07	0.000157234
	GOTERM_BP_FAT	GO:0000819~sister chromatid segregation	1.61834e-07	0.000206964
	Annotation Cluster 9	Enrichment Score: 8.323552652060563
	GOTERM_BP_FAT	GO:0006260~DNA replication	7.05578e-17	1.41998e-13
	GOTERM_BP_FAT	GO:0006261~DNA-dependent DNA replication	6.51425e-10	8.33172e-07
	GOTERM_BP_FAT	GO:0006270~DNA replication initiation	1.71344e-06	0.00218909
	Annotation Cluster 10	Enrichment Score: 7.899069673367978
	GOTERM_CC_FAT	GO:0005819~spindle	8.50911e-17	3.21965e-14
	GOTERM_CC_FAT	GO:0015630~microtubule cytoskeleton	3.64006e-15	1.06248e-12
	GOTERM_BP_FAT	GO:0007017~microtubule-based process	3.22741e-14	4.13213e-11
	GOTERM_CC_FAT	GO:0044430~cytoskeletal part	1.05237e-08	3.05186e-06
	GOTERM_CC_FAT	GO:0005874~microtubule	1.80621e-07	5.23787e-05
	GOTERM_CC_FAT	GO:0005856~cytoskeleton	2.12816e-06	0.000616977
	GOTERM_MF_FAT	GO:0003777~microtubule motor activity	3.90782e-06	0.00146046
	Annotation Cluster 11	Enrichment Score: 6.7296958541746195
	GOTERM_BP_FAT	GO:0051726~regulation of cell cycle	5.76414e-12	7.37237e-09
	GOTERM_BP_FAT	GO:0000075~cell cycle checkpoint	2.87457e-10	3.67657e-07
	GOTERM_BP_FAT	GO:0007093~mitotic cell cycle checkpoint	5.29681e-09	6.7746e-06
	GOTERM_BP_FAT	GO:0007346~regulation of mitotic cell cycle	4.37711e-07	0.000559676
	GOTERM_BP_FAT	GO:0031577~spindle checkpoint	4.30565e-06	0.0054918
	Annotation Cluster 12	Enrichment Score: 6.055469625277472
	GOTERM_MF_FAT	GO:0003723~RNA binding	2.5991e-08	9.72058e-06
	GOTERM_BP_FAT	GO:0006397~mRNA processing	2.73015e-08	3.4918e-05
	GOTERM_BP_FAT	GO:0016071~mRNA metabolic process	3.0591e-08	3.91251e-05
	GOTERM_BP_FAT	GO:0008380~RNA splicing	2.37269e-07	0.000303422
	GOTERM_BP_FAT	GO:0006396~RNA processing	5.85837e-07	0.000749005
	GOTERM_CC_FAT	GO:0030529~ribonucleoprotein complex	5.99418e-06	0.00173681
	Annotation Cluster 13	Enrichment Score: 5.06252060041815
	GOTERM_CC_FAT	GO:0005643~nuclear pore	2.77384e-07	8.04381e-05
	GOTERM_CC_FAT	GO:0046930~pore complex	2.09206e-06	0.000606513
	GOTERM_CC_FAT	GO:0005635~nuclear envelope	3.60163e-06	0.00104393
	Annotation Cluster 14	Enrichment Score: 4.766597326902714
	GOTERM_BP_FAT	GO:0009057~macromolecule catabolic process	1.82583e-06	0.00233251
	GOTERM_BP_FAT	GO:0044265~cellular macromolecule catabolic process	2.10719e-06	0.00269148
Smoker3	Annotation Cluster 1	Enrichment Score: 58.108173276877466
	GOTERM_BP_FAT	GO:0007049~cell cycle	8.57e-75	1.05e-71
	GOTERM_BP_FAT	GO:0022403~cell cycle phase	1.35e-66	1.66e-63
	GOTERM_BP_FAT	GO:0000279~M phase	8.87e-65	1.09e-61
	GOTERM_BP_FAT	GO:0022402~cell cycle process	8.32e-63	1.02e-59
	GOTERM_BP_FAT	GO:0000278~mitotic cell cycle	7.16e-58	8.81e-55
	GOTERM_BP_FAT	GO:0000087~M phase of mitotic cell cycle	1.49e-53	1.84e-50
	GOTERM_BP_FAT	GO:0048285~organelle fission	6.19e-53	7.61e-50
	GOTERM_BP_FAT	GO:0000280~nuclear division	8.8e-53	1.08e-49
	GOTERM_BP_FAT	GO:0007067~mitosis	8.8e-53	1.08e-49
	GOTERM_BP_FAT	GO:0051301~cell division	4.01e-47	4.93e-44
	Annotation Cluster 2	Enrichment Score: 27.947137965427476
	GOTERM_CC_FAT	GO:0005694~chromosome	2e-39	5.65e-37
	GOTERM_CC_FAT	GO:0000793~condensed chromosome	1.53e-35	4.32e-33
	GOTERM_CC_FAT	GO:0044427~chromosomal part	1.39e-34	3.91e-32
	GOTERM_CC_FAT	GO:0000775~chromosome, centromeric region	1.7e-29	4.79e-27
	GOTERM_CC_FAT	GO:0043232~intracellular non-membrane-bounded organelle	4.56e-28	1.29e-25
	GOTERM_CC_FAT	GO:0043228~non-membrane-bounded organelle	4.56e-28	1.29e-25
	GOTERM_CC_FAT	GO:0000779~condensed chromosome, centromeric region	2.88e-24	8.13e-22
	GOTERM_CC_FAT	GO:0000777~condensed chromosome kinetochore	2.18e-21	6.13e-19
	GOTERM_CC_FAT	GO:0000776~kinetochore	3.68e-18	1.04e-15
	Annotation Cluster 3	Enrichment Score: 17.493135248885782
	GOTERM_BP_FAT	GO:0006259~DNA metabolic process	2.55e-32	3.13e-29
	GOTERM_BP_FAT	GO:0006974~response to DNA damage stimulus	7.93e-20	9.76e-17
	GOTERM_BP_FAT	GO:0006281~DNA repair	5.19e-18	6.38e-15
	GOTERM_BP_FAT	GO:0033554~cellular response to stress	1.13e-13	1.38e-10
	Annotation Cluster 4	Enrichment Score: 16.775613676077775
	GOTERM_CC_FAT	GO:0005819~spindle	3.25e-28	9.16e-26
	GOTERM_CC_FAT	GO:0043232~intracellular non-membrane-bounded organelle	4.56e-28	1.29e-25
	GOTERM_CC_FAT	GO:0043228~non-membrane-bounded organelle	4.56e-28	1.29e-25
	GOTERM_CC_FAT	GO:0015630~microtubule cytoskeleton	4.04e-25	1.14e-22
	GOTERM_CC_FAT	GO:0044430~cytoskeletal part	9.52e-16	2.82e-13
	GOTERM_CC_FAT	GO:0005815~microtubule organizing center	6.98e-12	1.97e-09
	GOTERM_CC_FAT	GO:0005813~centrosome	2.07e-10	5.82e-08
	GOTERM_CC_FAT	GO:0005856~cytoskeleton	8.03e-10	2.26e-07
	GOTERM_CC_FAT	GO:0005874~microtubule	5.91e-08	1.67e-05
	Annotation Cluster 5	Enrichment Score: 15.601082888129351
	GOTERM_CC_FAT	GO:0031981~nuclear lumen	8.43e-18	2.38e-15
	GOTERM_CC_FAT	GO:0005654~nucleoplasm	1.03e-17	2.9e-15
	GOTERM_CC_FAT	GO:0070013~intracellular organelle lumen	1.17e-15	3.44e-13
	GOTERM_CC_FAT	GO:0031974~membrane-enclosed lumen	1.82e-15	5.01e-13
	GOTERM_CC_FAT	GO:0043233~organelle lumen	5.37e-15	1.5e-12
	Annotation Cluster 6	Enrichment Score: 14.022426672137994
	GOTERM_BP_FAT	GO:0007017~microtubule-based process	2.15e-18	2.65e-15
	GOTERM_BP_FAT	GO:0000226~microtubule cytoskeleton organization	1.51e-16	1.37e-13
	GOTERM_BP_FAT	GO:0007051~spindle organization	7.28e-16	9.56e-13
	GOTERM_BP_FAT	GO:0007010~cytoskeleton organization	3.43e-08	4.21e-05
	Annotation Cluster 7	Enrichment Score: 12.840960072924112
	GOTERM_BP_FAT	GO:0007126~meiosis	1.25e-13	1.54e-10
	GOTERM_BP_FAT	GO:0051327~M phase of meiotic cell cycle	1.25e-13	1.54e-10
	GOTERM_BP_FAT	GO:0051321~meiotic cell cycle	1.92e-13	2.36e-10
	Annotation Cluster 8	Enrichment Score: 11.993395951580508
	GOTERM_MF_FAT	GO:0005524~ATP binding	8.12e-15	3e-12
	GOTERM_MF_FAT	GO:0032559~adenyl ribonucleotide binding	1.73e-14	6.41e-12
	GOTERM_MF_FAT	GO:0030554~adenyl nucleotide binding	7.6e-14	2.81e-11
	GOTERM_MF_FAT	GO:0001883~purine nucleoside binding	1.7e-13	6.27e-11
	GOTERM_MF_FAT	GO:0001882~nucleoside binding	2.39e-13	8.84e-11
	GOTERM_MF_FAT	GO:0032555~purine ribonucleotide binding	1.73e-12	6.38e-10
	GOTERM_MF_FAT	GO:0032553~ribonucleotide binding	1.73e-12	6.38e-10
	GOTERM_MF_FAT	GO:0017076~purine nucleotide binding	5.39e-12	2e-09
	GOTERM_MF_FAT	GO:0000166~nucleotide binding	7.76e-11	2.87e-08
	Annotation Cluster 9	Enrichment Score: 11.024144888622795
	GOTERM_BP_FAT	GO:0007059~chromosome segregation	6.43e-25	7.91e-22
	GOTERM_BP_FAT	GO:0000070~mitotic sister chromatid segregation	1.72e-15	2.05e-12
	GOTERM_BP_FAT	GO:0000819~sister chromatid segregation	3.1e-15	3.82e-12
	GOTERM_BP_FAT	GO:0051276~chromosome organization	1.32e-12	1.62e-09
	GOTERM_BP_FAT	GO:0006323~DNA packaging	4.36e-09	5.36e-06
	GOTERM_BP_FAT	GO:0030261~chromosome condensation	2.76e-08	3.4e-05
	GOTERM_BP_FAT	GO:0007076~mitotic chromosome condensation	1.22e-07	0.00015
	GOTERM_CC_FAT	GO:0000796~condensin complex	3.12e-06	0.000881
	Annotation Cluster 10	Enrichment Score: 8.200172010036022
	GOTERM_BP_FAT	GO:0000075~cell cycle checkpoint	9.25e-15	1.13e-11
	GOTERM_BP_FAT	GO:0031570~DNA integrity checkpoint	5.98e-07	0.000735
	Annotation Cluster 11	Enrichment Score: 7.855351374505603
	GOTERM_BP_FAT	GO:0051726~regulation of cell cycle	1.54e-19	1.9e-16
	GOTERM_BP_FAT	GO:0000075~cell cycle checkpoint	9.25e-15	1.13e-11
	GOTERM_BP_FAT	GO:0010564~regulation of cell cycle process	3.66e-14	4.49e-11
	GOTERM_BP_FAT	GO:0007346~regulation of mitotic cell cycle	1e-13	1.23e-10
	GOTERM_BP_FAT	GO:0007093~mitotic cell cycle checkpoint	1.35e-08	1.67e-05
	GOTERM_BP_FAT	GO:0051783~regulation of nuclear division	1.87e-06	0.00229861
	GOTERM_BP_FAT	GO:0007088~regulation of mitosis	1.87e-06	0.00229861
	GOTERM_BP_FAT	GO:0031577~spindle checkpoint	2.68e-06	0.00329457
	Annotation Cluster 12	Enrichment Score: 7.315863917247959
	GOTERM_BP_FAT	GO:0006302~double-strand break repair	1.36e-09	1.68e-06
	GOTERM_BP_FAT	GO:0006310~DNA recombination	1.76e-08	2.17e-05
	GOTERM_BP_FAT	GO:0000724~double-strand break repair via homologous recombination	1.85e-08	2.28e-05
	GOTERM_BP_FAT	GO:0000725~recombinational repair	1.85e-08	2.28e-05
	Annotation Cluster 13	Enrichment Score: 6.971191282480383
	GOTERM_CC_FAT	GO:0005874~microtubule	5.91e-08	1.67e-05
	GOTERM_MF_FAT	GO:0003777~microtubule motor activity	3.02e-06	0.00111803
	Annotation Cluster 14	Enrichment Score: 5.08369040506764
	GOTERM_BP_FAT	GO:0031570~DNA integrity checkpoint	5.98e-07	0.000735
Smoker4_module1*	Annotation Cluster 1	Enrichment Score: 28.869000468304293
	GOTERM_BP_FAT	GO:0007049~cell cycle	3.51e-44	2.26e-41
	GOTERM_BP_FAT	GO:0022403~cell cycle phase	2.35e-38	1.52e-35
	GOTERM_BP_FAT	GO:0000279~M phase	1.79e-37	1.15e-34
	GOTERM_BP_FAT	GO:0022402~cell cycle process	8.31e-36	5.36e-33
	GOTERM_BP_FAT	GO:0000278~mitotic cell cycle	4.02e-31	2.59e-28
	GOTERM_BP_FAT	GO:0000087~M phase of mitotic cell cycle	2.49e-30	1.6e-27
	GOTERM_BP_FAT	GO:0000280~nuclear division	5.42e-29	3.5e-26
	GOTERM_BP_FAT	GO:0007067~mitosis	5.42e-29	3.5e-26
	GOTERM_BP_FAT	GO:0048285~organelle fission	1.67e-28	1.08e-25
	GOTERM_CC_FAT	GO:0005819~spindle	7.04e-23	1.1e-20
	GOTERM_BP_FAT	GO:0051301~cell division	1.07e-22	6.89e-20
	GOTERM_CC_FAT	GO:0015630~microtubule cytoskeleton	2.03e-20	3.16e-18
	Annotation Cluster 2	Enrichment Score: 15.742189537973205
	GOTERM_CC_FAT	GO:0005694~chromosome	8.86e-28	1.38e-25
	GOTERM_CC_FAT	GO:0044427~chromosomal part	3.08e-23	4.81e-21
	GOTERM_CC_FAT	GO:0000793~condensed chromosome	2.94e-19	4.59e-17
	GOTERM_CC_FAT	GO:0000775~chromosome, centromeric region	1.71e-16	3.46e-14
	GOTERM_CC_FAT	GO:0000779~condensed chromosome, centromeric region	2.86e-12	4.46e-10
	GOTERM_CC_FAT	GO:0000777~condensed chromosome kinetochore	3.01e-11	4.7e-09
	GOTERM_CC_FAT	GO:0000776~kinetochore	3.72e-10	5.8e-08
	Annotation Cluster 3	Enrichment Score: 14.598213766009696
	GOTERM_CC_FAT	GO:0005819~spindle	7.04e-23	1.1e-20
	GOTERM_CC_FAT	GO:0043232~intracellular non-membrane-bounded organelle	5.12e-22	7.99e-20
	GOTERM_CC_FAT	GO:0043228~non-membrane-bounded organelle	5.12e-22	7.99e-20
	GOTERM_CC_FAT	GO:0015630~microtubule cytoskeleton	2.03e-20	3.16e-18
	GOTERM_CC_FAT	GO:0044430~cytoskeletal part	3.13e-15	4.85e-13
	GOTERM_CC_FAT	GO:0005856~cytoskeleton	4.72e-11	7.36e-09
	GOTERM_CC_FAT	GO:0005874~microtubule	2.64e-09	4.12e-07
	Annotation Cluster 4	Enrichment Score: 11.681574102888872
	GOTERM_BP_FAT	GO:0007017~microtubule-based process	2.91e-15	1.86e-12
	GOTERM_BP_FAT	GO:0000226~microtubule cytoskeleton organization	8.08e-14	5.21e-11
	GOTERM_BP_FAT	GO:0007051~spindle organization	3.45e-12	2.23e-09
	GOTERM_BP_FAT	GO:0007010~cytoskeleton organization	2.31e-08	1.49e-05
	Annotation Cluster 5	Enrichment Score: 11.58646612028802
	GOTERM_CC_FAT	GO:0000775~chromosome, centromeric region	1.71e-16	3.46e-14
	Annotation Cluster 6	Enrichment Score: 9.412082844993584
	GOTERM_BP_FAT	GO:0051726~regulation of cell cycle	5.52e-13	3.56e-10
	GOTERM_BP_FAT	GO:0000075~cell cycle checkpoint	1.19e-10	7.64e-08
	GOTERM_BP_FAT	GO:0010564~regulation of cell cycle process	1.26e-09	8.12e-07
	GOTERM_BP_FAT	GO:0007346~regulation of mitotic cell cycle	2.73e-07	0.000176
	Annotation Cluster 7	Enrichment Score: 8.694150819813103
	GOTERM_BP_FAT	GO:0006259~DNA metabolic process	2.42e-18	1.56e-15
	GOTERM_BP_FAT	GO:0006974~response to DNA damage stimulus	3.73e-10	2.41e-07
	GOTERM_BP_FAT	GO:0006281~DNA repair	8.81e-09	5.68e-06
	GOTERM_BP_FAT	GO:0033554~cellular response to stress	2.25e-08	1.45e-05
	Annotation Cluster 8	Enrichment Score: 8.533475981432462
	GOTERM_CC_FAT	GO:0031981~nuclear lumen	2.01e-10	3.13e-08
	GOTERM_CC_FAT	GO:0005654~nucleoplasm	1.29e-09	2.02e-07
	GOTERM_CC_FAT	GO:0070013~intracellular organelle lumen	5.63e-09	8.78e-07
	GOTERM_CC_FAT	GO:0043233~organelle lumen	9.72e-09	1.52e-06
	GOTERM_CC_FAT	GO:0031974~membrane-enclosed lumen	1.51e-08	2.36e-06
	Annotation Cluster 9	Enrichment Score: 8.525835003420342
	GOTERM_BP_FAT	GO:0006260~DNA replication	8.38e-19	5.41e-16
	GOTERM_BP_FAT	GO:0006259~DNA metabolic process	2.42e-18	1.56e-15
	GOTERM_BP_FAT	GO:0006261~DNA-dependent DNA replication	1.03e-06	0.000667
	GOTERM_BP_FAT	GO:0006270~DNA replication initiation	1.99e-06	0.00128329
	Annotation Cluster 10	Enrichment Score: 8.223282637254915
	GOTERM_BP_FAT	GO:0007059~chromosome segregation	4.11e-14	2.65e-11
	GOTERM_BP_FAT	GO:0000070~mitotic sister chromatid segregation	2.13e-06	0.00137069
	GOTERM_BP_FAT	GO:0000819~sister chromatid segregation	2.45e-06	0.00157736
	Annotation Cluster 11	Enrichment Score: 6.959972024597202
	GOTERM_MF_FAT	GO:0005524~ATP binding	1.12e-08	2.07e-06
	GOTERM_MF_FAT	GO:0032559~adenyl ribonucleotide binding	1.46e-08	2.7e-06
	GOTERM_MF_FAT	GO:0030554~adenyl nucleotide binding	4.05e-08	7.49e-06
	GOTERM_MF_FAT	GO:0001883~purine nucleoside binding	5.45e-08	1.01e-05
	GOTERM_MF_FAT	GO:0001882~nucleoside binding	6.23e-08	1.15e-05
	GOTERM_MF_FAT	GO:0032553~ribonucleotide binding	1.6e-07	2.97e-05
	GOTERM_MF_FAT	GO:0032555~purine ribonucleotide binding	1.6e-07	2.97e-05
	GOTERM_MF_FAT	GO:0017076~purine nucleotide binding	3.78e-07	6.99e-05
	GOTERM_MF_FAT	GO:0000166~nucleotide binding	1.94e-06	0.000359
	Annotation Cluster 12	Enrichment Score: 6.012507294000272
	GOTERM_CC_FAT	GO:0005815~microtubule organizing center	1.41e-07	2.19e-05
	GOTERM_CC_FAT	GO:0005813~centrosome	4.24e-07	6.61e-05
	GOTERM_CC_FAT	GO:0044450~microtubule organizing center part	1.54e-05	0.0023987
Smoker4_module2*	Annotation Cluster 1	Enrichment Score: 18.519964813733196
	GOTERM_BP_FAT	GO:0007049~cell cycle	3.5e-27	1.96e-24
	GOTERM_BP_FAT	GO:0000279~M phase	2.38e-26	1.33e-23
	GOTERM_BP_FAT	GO:0022402~cell cycle process	3.89e-25	2.18e-22
	GOTERM_BP_FAT	GO:0022403~cell cycle phase	4.6e-25	2.58e-22
	GOTERM_BP_FAT	GO:0000278~mitotic cell cycle	1.45e-23	8.1e-21
	GOTERM_BP_FAT	GO:0000280~nuclear division	3.3e-23	1.85e-20
	GOTERM_BP_FAT	GO:0007067~mitosis	3.3e-23	1.85e-20
	GOTERM_BP_FAT	GO:0000087~M phase of mitotic cell cycle	4.96e-23	2.78e-20
	GOTERM_BP_FAT	GO:0048285~organelle fission	8.16e-23	4.57e-20
	GOTERM_BP_FAT	GO:0051301~cell division	2.27e-20	1.27e-17
	GOTERM_CC_FAT	GO:0005819~spindle	4.04e-11	5.17e-09
	GOTERM_CC_FAT	GO:0015630~microtubule cytoskeleton	1.21e-10	1.54e-08
	GOTERM_CC_FAT	GO:0043228~non-membrane-bounded organelle	2.04e-09	2.62e-07
	GOTERM_CC_FAT	GO:0043232~intracellular non-membrane-bounded organelle	2.04e-09	2.62e-07
	GOTERM_CC_FAT	GO:0044430~cytoskeletal part	3.83e-07	4.91e-05
	GOTERM_CC_FAT	GO:0005856~cytoskeleton	1.63e-05	0.00208294
	Annotation Cluster 2	Enrichment Score: 8.988768072792093
	GOTERM_CC_FAT	GO:0005654~nucleoplasm	8.41e-12	1.08e-09
	GOTERM_CC_FAT	GO:0031981~nuclear lumen	8.05e-11	1.03e-08
	GOTERM_CC_FAT	GO:0070013~intracellular organelle lumen	7.51e-09	9.61e-07
	GOTERM_CC_FAT	GO:0043233~organelle lumen	1.23e-08	1.57e-06
	GOTERM_CC_FAT	GO:0031974~membrane-enclosed lumen	1.82e-08	2.34e-06
	Annotation Cluster 3	Enrichment Score: 8.224049253346983
	GOTERM_BP_FAT	GO:0051726~regulation of cell cycle	5.89e-18	3.3e-15
	GOTERM_BP_FAT	GO:0007346~regulation of mitotic cell cycle	5.96e-13	3.34e-10
	GOTERM_BP_FAT	GO:0010564~regulation of cell cycle process	1.11e-11	6.23e-09
	GOTERM_CC_FAT	GO:0005819~spindle	4.04e-11	5.17e-09
	GOTERM_CC_FAT	GO:0015630~microtubule cytoskeleton	1.21e-10	1.54e-08
	GOTERM_CC_FAT	GO:0043228~non-membrane-bounded organelle	2.04e-09	2.62e-07
	GOTERM_CC_FAT	GO:0043232~intracellular non-membrane-bounded organelle	2.04e-09	2.62e-07
	GOTERM_BP_FAT	GO:0051783~regulation of nuclear division	1.25e-08	6.99e-06
	GOTERM_BP_FAT	GO:0007088~regulation of mitosis	1.25e-08	6.99e-06
	GOTERM_BP_FAT	GO:0007059~chromosome segregation	1.69e-07	9.48e-05
	GOTERM_CC_FAT	GO:0044430~cytoskeletal part	3.83e-07	4.91e-05
	GOTERM_CC_FAT	GO:0000922~spindle pole	4.01e-07	5.13e-05
	GOTERM_BP_FAT	GO:0051276~chromosome organization	7.09e-07	0.000397
	GOTERM_BP_FAT	GO:0000070~mitotic sister chromatid segregation	9.94e-07	0.000557
	GOTERM_BP_FAT	GO:0000819~sister chromatid segregation	1.14e-06	0.000641
	GOTERM_BP_FAT	GO:0033043~regulation of organelle organization	1.35e-06	0.000756
	GOTERM_CC_FAT	GO:0005815~microtubule organizing center	1.62e-06	0.000208
	GOTERM_CC_FAT	GO:0005856~cytoskeleton	1.63e-05	0.00208294
	Annotation Cluster 4	Enrichment Score: 7.1083847021524145
	GOTERM_CC_FAT	GO:0005694~chromosome	8.81e-11	1.13e-08
	GOTERM_CC_FAT	GO:0000793~condensed chromosome	2.37e-10	3.03e-08
	GOTERM_CC_FAT	GO:0000775~chromosome, centromeric region	7.29e-08	9.33e-06
	GOTERM_CC_FAT	GO:0044427~chromosomal part	9.88e-08	1.26e-05
	GOTERM_CC_FAT	GO:0000777~condensed chromosome kinetochore	2.22e-07	2.84e-05
	GOTERM_CC_FAT	GO:0000779~condensed chromosome, centromeric region	4.84e-07	6.2e-05
	GOTERM_CC_FAT	GO:0000776~kinetochore	1.13e-06	0.000144
	GOTERM_BP_FAT	GO:0007093~mitotic cell cycle checkpoint	2.47e-06	0.00138192
	Annotation Cluster 5	Enrichment Score: 7.070728616885934
	GOTERM_BP_FAT	GO:0006259~DNA metabolic process	2.78e-11	1.56e-08
	GOTERM_BP_FAT	GO:0006260~DNA replication	2.1e-09	1.18e-06
	GOTERM_BP_FAT	GO:0006974~response to DNA damage stimulus	2.95e-07	0.000165
	GOTERM_BP_FAT	GO:0006281~DNA repair	1.13e-05	0.00632733
	Annotation Cluster 6	Enrichment Score: 6.2986329898675795
	GOTERM_BP_FAT	GO:0007017~microtubule-based process	3.16e-09	1.77e-06
	GOTERM_BP_FAT	GO:0000226~microtubule cytoskeleton organization	5.56e-07	0.000311
Smoker5	Annotation Cluster 1	Enrichment Score: 54.241677488206534
	GOTERM_BP_FAT	GO:0007049~cell cycle	2.12e-68	3.76e-65
	GOTERM_BP_FAT	GO:0022403~cell cycle phase	1.28e-60	2.27e-57
	GOTERM_BP_FAT	GO:0022402~cell cycle process	3.8e-60	6.74e-57
	GOTERM_BP_FAT	GO:0000279~M phase	6.79e-60	1.21e-56
	GOTERM_BP_FAT	GO:0000278~mitotic cell cycle	5.42e-58	9.63e-55
	GOTERM_BP_FAT	GO:0000087~M phase of mitotic cell cycle	2.49e-52	4.42e-49
	GOTERM_BP_FAT	GO:0000280~nuclear division	9.31e-52	1.65e-48
	GOTERM_BP_FAT	GO:0007067~mitosis	9.31e-52	1.65e-48
	GOTERM_BP_FAT	GO:0048285~organelle fission	1.52e-51	2.71e-48
	GOTERM_BP_FAT	GO:0051301~cell division	5.23e-39	9.29e-36
	Annotation Cluster 2	Enrichment Score: 31.6742853236754
	GOTERM_CC_FAT	GO:0005694~chromosome	1.28e-43	4.88e-41
	GOTERM_CC_FAT	GO:0043232~intracellular non-membrane-bounded organelle	1.35e-37	5.16e-35
	GOTERM_CC_FAT	GO:0043228~non-membrane-bounded organelle	1.35e-37	5.16e-35
	GOTERM_CC_FAT	GO:0005856~cytoskeleton	8.66e-11	3.32e-08
	Annotation Cluster 3	Enrichment Score: 30.1328153175557
	GOTERM_CC_FAT	GO:0005694~chromosome	1.28e-43	4.88e-41
	GOTERM_CC_FAT	GO:0000793~condensed chromosome	8.45e-39	3.24e-36
	GOTERM_CC_FAT	GO:0044427~chromosomal part	3.5e-38	1.34e-35
	GOTERM_CC_FAT	GO:0000775~chromosome, centromeric region	1.29e-29	4.93e-27
	GOTERM_CC_FAT	GO:0000779~condensed chromosome, centromeric region	8.83e-25	3.38e-22
	GOTERM_CC_FAT	GO:0000777~condensed chromosome kinetochore	7.44e-24	2.85e-21
	GOTERM_CC_FAT	GO:0000776~kinetochore	2.57e-21	9.86e-19
	Annotation Cluster 4	Enrichment Score: 28.50500780730009
	GOTERM_CC_FAT	GO:0031981~nuclear lumen	3.24e-33	1.24e-30
	GOTERM_CC_FAT	GO:0070013~intracellular organelle lumen	1.9e-29	7.26e-27
	GOTERM_CC_FAT	GO:0043233~organelle lumen	2.32e-28	8.87e-26
	GOTERM_CC_FAT	GO:0031974~membrane-enclosed lumen	5.2e-28	1.99e-25
	GOTERM_CC_FAT	GO:0005654~nucleoplasm	4.04e-27	1.55e-24
	Annotation Cluster 5	Enrichment Score: 25.73590705656893
	GOTERM_BP_FAT	GO:0006259~DNA metabolic process	4.68e-35	8.31e-32
	GOTERM_BP_FAT	GO:0006260~DNA replication	1.4e-32	2.48e-29
	GOTERM_BP_FAT	GO:0006261~DNA-dependent DNA replication	1.93e-15	3.35e-12
	Annotation Cluster 6	Enrichment Score: 19.115661293133343
	GOTERM_BP_FAT	GO:0006259~DNA metabolic process	4.68e-35	8.31e-32
	GOTERM_BP_FAT	GO:0006974~response to DNA damage stimulus	1.45e-21	2.58e-18
	GOTERM_BP_FAT	GO:0006281~DNA repair	4.32e-20	7.67e-17
	GOTERM_BP_FAT	GO:0033554~cellular response to stress	9.4e-14	1.67e-10
	Annotation Cluster 7	Enrichment Score: 13.794222573668257
	GOTERM_BP_FAT	GO:0007017~microtubule-based process	4.99e-19	8.86e-16
	GOTERM_BP_FAT	GO:0000226~microtubule cytoskeleton organization	8.59e-16	1.58e-12
	GOTERM_BP_FAT	GO:0007051~spindle organization	2.35e-15	4.14e-12
	GOTERM_BP_FAT	GO:0007010~cytoskeleton organization	6.62e-08	0.000118
	Annotation Cluster 8	Enrichment Score: 13.623689592650186
	GOTERM_CC_FAT	GO:0005819~spindle	2.28e-27	8.73e-25
	GOTERM_CC_FAT	GO:0015630~microtubule cytoskeleton	1.45e-23	5.56e-21
	GOTERM_BP_FAT	GO:0007017~microtubule-based process	4.99e-19	8.86e-16
	GOTERM_CC_FAT	GO:0044430~cytoskeletal part	3.55e-15	1.36e-12
	GOTERM_CC_FAT	GO:0005874~microtubule	2.59e-11	9.93e-09
	GOTERM_CC_FAT	GO:0005815~microtubule organizing center	3.11e-11	1.19e-08
	GOTERM_CC_FAT	GO:0005856~cytoskeleton	8.66e-11	3.32e-08
	GOTERM_CC_FAT	GO:0005813~centrosome	1.68e-10	6.44e-08
	GOTERM_BP_FAT	GO:0007018~microtubule-based movement	1.05e-06	0.00185959
	Annotation Cluster 9	Enrichment Score: 13.468418519715614
	GOTERM_BP_FAT	GO:0007059~chromosome segregation	1.06e-27	1.89e-24
	GOTERM_BP_FAT	GO:0000070~mitotic sister chromatid segregation	4.42e-16	7.89e-13
	GOTERM_BP_FAT	GO:0000819~sister chromatid segregation	7.91e-16	1.38e-12
	GOTERM_BP_FAT	GO:0051276~chromosome organization	2.23e-12	3.96e-09
	GOTERM_BP_FAT	GO:0030261~chromosome condensation	8.33e-07	0.00147902
	GOTERM_BP_FAT	GO:0007076~mitotic chromosome condensation	2.24e-06	0.00396817
	Annotation Cluster 10	Enrichment Score: 11.802696697401553
	GOTERM_MF_FAT	GO:0032553~ribonucleotide binding	1.02e-13	5.5e-11
	GOTERM_MF_FAT	GO:0032555~purine ribonucleotide binding	1.02e-13	5.5e-11
	GOTERM_MF_FAT	GO:0000166~nucleotide binding	2.1e-13	1.14e-10
	GOTERM_MF_FAT	GO:0017076~purine nucleotide binding	3.5e-13	1.89e-10
	GOTERM_MF_FAT	GO:0005524~ATP binding	3.95e-12	2.14e-09
	GOTERM_MF_FAT	GO:0032559~adenyl ribonucleotide binding	8.24e-12	4.46e-09
	GOTERM_MF_FAT	GO:0001883~purine nucleoside binding	2.73e-11	1.48e-08
	GOTERM_MF_FAT	GO:0030554~adenyl nucleotide binding	2.77e-11	1.5e-08
	GOTERM_MF_FAT	GO:0001882~nucleoside binding	4.04e-11	2.19e-08
	Annotation Cluster 11	Enrichment Score: 8.528653505160552
	GOTERM_BP_FAT	GO:0000075~cell cycle checkpoint	1.25e-15	2.17e-12
	GOTERM_BP_FAT	GO:0031570~DNA integrity checkpoint	7.83e-07	0.00139005
	Annotation Cluster 12	Enrichment Score: 8.503943277042046
	GOTERM_BP_FAT	GO:0051726~regulation of cell cycle	1.1e-18	1.95e-15
	GOTERM_BP_FAT	GO:0000075~cell cycle checkpoint	1.25e-15	2.17e-12
	GOTERM_BP_FAT	GO:0010564~regulation of cell cycle process	3.08e-11	5.47e-08
	GOTERM_BP_FAT	GO:0007346~regulation of mitotic cell cycle	3.29e-10	5.85e-07
	GOTERM_BP_FAT	GO:0033043~regulation of organelle organization	3.93e-06	0.00695742
	Annotation Cluster 13	Enrichment Score: 6.719027742041424
	GOTERM_BP_FAT	GO:0007018~microtubule-based movement	1.05e-06	0.00185959
	Annotation Cluster 14	Enrichment Score: 6.6031824764935285
	GOTERM_MF_FAT	GO:0003697~single-stranded DNA binding	5.69e-08	3.08e-05
	GOTERM_BP_FAT	GO:0006270~DNA replication initiation	4.75e-07	0.000844
	GOTERM_BP_FAT	GO:0032508~DNA duplex unwinding	1.25e-06	0.002209
	GOTERM_BP_FAT	GO:0032392~DNA geometric change	1.25e-06	0.002209
	GOTERM_BP_FAT	GO:0006268~DNA unwinding during replication	3.8e-06	0.00673369
	Annotation Cluster 15	Enrichment Score: 6.165322202581257
	GOTERM_BP_FAT	GO:0034621~cellular macromolecular complex subunit organization	1.68e-09	2.99e-06
	GOTERM_BP_FAT	GO:0034622~cellular macromolecular complex assembly	5.1e-07	0.000904
	GOTERM_BP_FAT	GO:0043933~macromolecular complex subunit organization	5.22e-06	0.00922482
	Annotation Cluster 16	Enrichment Score: 6.058602959841612
	GOTERM_BP_FAT	GO:0006323~DNA packaging	1.28e-09	2.28e-06
	GOTERM_BP_FAT	GO:0030261~chromosome condensation	8.33e-07	0.00147902
	GOTERM_BP_FAT	GO:0007076~mitotic chromosome condensation	2.24e-06	0.00396817
	GOTERM_CC_FAT	GO:0000796~condensin complex	1.57e-05	0.00599724
	Annotation Cluster 17	Enrichment Score: 6.039096937411688
	GOTERM_BP_FAT	GO:0006302~double-strand break repair	1.7e-08	3.01e-05
	GOTERM_BP_FAT	GO:0006310~DNA recombination	4.67e-08	8.29e-05
	Annotation Cluster 18	Enrichment Score: 5.6557711564598545
	GOTERM_MF_FAT	GO:0008094~DNA-dependent ATPase activity	8.77e-08	4.74e-05
	GOTERM_MF_FAT	GO:0003678~DNA helicase activity	1.91e-06	0.0010334
	Annotation Cluster 19	Enrichment Score: 5.626848483510136
	GOTERM_BP_FAT	GO:0051439~regulation of ubiquitin-protein ligase activity during mitotic cell cycle	7.24e-08	0.000129
	GOTERM_BP_FAT	GO:0031145~anaphase-promoting complex-dependent proteasomal ubiquitin-dependent protein catabolic process	1.73e-07	0.000307
	GOTERM_BP_FAT	GO:0031396~regulation of protein ubiquitination	1.79e-07	0.000319
	GOTERM_BP_FAT	GO:0051438~regulation of ubiquitin-protein ligase activity	2.58e-07	0.000459
	GOTERM_BP_FAT	GO:0051340~regulation of ligase activity	4.25e-07	0.000755
	GOTERM_BP_FAT	GO:0031397~negative regulation of protein ubiquitination	8.82e-07	0.00156554
	GOTERM_BP_FAT	GO:0051436~negative regulation of ubiquitin-protein ligase activity during mitotic cell cycle	1.28e-06	0.00227568
	GOTERM_BP_FAT	GO:0051352~negative regulation of ligase activity	1.82e-06	0.00322585
	GOTERM_BP_FAT	GO:0051444~negative regulation of ubiquitin-protein ligase activity	1.82e-06	0.00322585
	GOTERM_BP_FAT	GO:0044265~cellular macromolecule catabolic process	2.15e-06	0.00381986
	GOTERM_BP_FAT	GO:0051437~positive regulation of ubiquitin-protein ligase activity during mitotic cell cycle	2.16e-06	0.0038206
	GOTERM_BP_FAT	GO:0051443~positive regulation of ubiquitin-protein ligase activity	3e-06	0.00530616
	GOTERM_BP_FAT	GO:0031398~positive regulation of protein ubiquitination	3.52e-06	0.00623939
	GOTERM_BP_FAT	GO:0043632~modification-dependent macromolecule catabolic process	3.82e-06	0.0067562
	GOTERM_BP_FAT	GO:0019941~modification-dependent protein catabolic process	3.82e-06	0.0067562
	GOTERM_BP_FAT	GO:0051351~positive regulation of ligase activity	4.8e-06	0.00848329
	Annotation Cluster 20	Enrichment Score: 5.57868678521708
	GOTERM_BP_FAT	GO:0051321~meiotic cell cycle	1.03e-06	0.00182123
	GOTERM_BP_FAT	GO:0007126~meiosis	4.23e-06	0.00748385
	GOTERM_BP_FAT	GO:0051327~M phase of meiotic cell cycle	4.23e-06	0.00748385
	Annotation Cluster 21	Enrichment Score: 5.23316724780345
	GOTERM_BP_FAT	GO:0006297~nucleotide-excision repair, DNA gap filling	7.84e-07	0.00139156
	GOTERM_CC_FAT	GO:0005663~DNA replication factor C complex	1.57e-05	0.00599724
	Annotation Cluster 22	Enrichment Score: 5.052007100315412
	GOTERM_BP_FAT	GO:0040001~establishment of mitotic spindle localization	2.42e-06	0.00429145
	Annotation Cluster 23	Enrichment Score: 4.983240788160873
	GOTERM_CC_FAT	GO:0005635~nuclear envelope	6.76e-07	0.000259
	Annotation Cluster 24	Enrichment Score: 4.627803858546236
	GOTERM_BP_FAT	GO:0022613~ribonucleoprotein complex biogenesis	3.21e-06	0.00567937
Smoker6	Annotation Cluster 1	Enrichment Score: 34.38843111489117
	GOTERM_BP_FAT	GO:0007049~cell cycle	1.28e-54	8.49e-52
	GOTERM_BP_FAT	GO:0000279~M phase	4.38e-50	2.91e-47
	GOTERM_BP_FAT	GO:0022403~cell cycle phase	1.05e-49	6.97e-47
	GOTERM_BP_FAT	GO:0022402~cell cycle process	2.09e-45	1.39e-42
	GOTERM_BP_FAT	GO:0000278~mitotic cell cycle	1.88e-44	1.25e-41
	GOTERM_BP_FAT	GO:0000280~nuclear division	3.1e-40	2.06e-37
	GOTERM_BP_FAT	GO:0007067~mitosis	3.1e-40	2.06e-37
	GOTERM_BP_FAT	GO:0000087~M phase of mitotic cell cycle	6.33e-40	4.2e-37
	GOTERM_BP_FAT	GO:0048285~organelle fission	1.51e-39	1.01e-36
	GOTERM_CC_FAT	GO:0015630~microtubule cytoskeleton	1.24e-32	1.45e-30
	GOTERM_BP_FAT	GO:0051301~cell division	2.03e-32	1.35e-29
	GOTERM_CC_FAT	GO:0005819~spindle	1.32e-31	1.55e-29
	GOTERM_CC_FAT	GO:0044430~cytoskeletal part	2.02e-23	2.36e-21
	GOTERM_CC_FAT	GO:0043232~intracellular non-membrane-bounded organelle	5.54e-23	6.49e-21
	GOTERM_CC_FAT	GO:0043228~non-membrane-bounded organelle	5.54e-23	6.49e-21
	GOTERM_CC_FAT	GO:0005856~cytoskeleton	3.29e-18	3.85e-16
	GOTERM_CC_FAT	GO:0005874~microtubule	3.7e-13	4.33e-11
	Annotation Cluster 2	Enrichment Score: 14.373465884930404
	GOTERM_CC_FAT	GO:0005694~chromosome	1.27e-21	1.49e-19
	GOTERM_CC_FAT	GO:0044427~chromosomal part	4.93e-19	5.77e-17
	GOTERM_CC_FAT	GO:0000793~condensed chromosome	7.01e-19	8.2e-17
	GOTERM_CC_FAT	GO:0000775~chromosome, centromeric region	2.61e-16	2.6e-14
	GOTERM_CC_FAT	GO:0000779~condensed chromosome, centromeric region	2.82e-14	3.3e-12
	GOTERM_CC_FAT	GO:0000777~condensed chromosome kinetochore	2.17e-13	2.54e-11
	GOTERM_CC_FAT	GO:0000776~kinetochore	4.93e-12	5.76e-10
	Annotation Cluster 3	Enrichment Score: 13.077548363836145
	GOTERM_BP_FAT	GO:0007017~microtubule-based process	4.31e-20	2.86e-17
	GOTERM_BP_FAT	GO:0007051~spindle organization	2.49e-14	1.65e-11
	GOTERM_BP_FAT	GO:0000226~microtubule cytoskeleton organization	2.52e-13	1.67e-10
	GOTERM_BP_FAT	GO:0007010~cytoskeleton organization	1.81e-07	0.00012
	Annotation Cluster 4	Enrichment Score: 11.29607290648874
	GOTERM_CC_FAT	GO:0031981~nuclear lumen	6.32e-14	7.39e-12
	GOTERM_CC_FAT	GO:0005654~nucleoplasm	1.14e-13	1.33e-11
	GOTERM_CC_FAT	GO:0070013~intracellular organelle lumen	4.03e-11	4.72e-09
	GOTERM_CC_FAT	GO:0043233~organelle lumen	8.08e-11	9.45e-09
	GOTERM_CC_FAT	GO:0031974~membrane-enclosed lumen	1.42e-10	1.66e-08
	Annotation Cluster 5	Enrichment Score: 11.108420966982283
	Annotation Cluster 6	Enrichment Score: 10.09885639420236
	GOTERM_BP_FAT	GO:0007059~chromosome segregation	1.33e-18	8.86e-16
	GOTERM_BP_FAT	GO:0000070~mitotic sister chromatid segregation	1.22e-13	8.09e-11
	GOTERM_BP_FAT	GO:0000819~sister chromatid segregation	1.66e-13	1.1e-10
	GOTERM_BP_FAT	GO:0051276~chromosome organization	1.37e-11	9.08e-09
	GOTERM_BP_FAT	GO:0006323~DNA packaging	1.1e-09	7.3e-07
	GOTERM_BP_FAT	GO:0030261~chromosome condensation	3.17e-08	2.1e-05
	GOTERM_BP_FAT	GO:0007076~mitotic chromosome condensation	2.42e-06	0.00160805
	Annotation Cluster 7	Enrichment Score: 9.79137013874585
	GOTERM_MF_FAT	GO:0005524~ATP binding	3.79e-11	7.23e-09
	GOTERM_MF_FAT	GO:0032559~adenyl ribonucleotide binding	5.51e-11	1.05e-08
	GOTERM_MF_FAT	GO:0030554~adenyl nucleotide binding	2.28e-10	4.36e-08
	GOTERM_MF_FAT	GO:0001883~purine nucleoside binding	3.45e-10	6.59e-08
	GOTERM_MF_FAT	GO:0001882~nucleoside binding	4.16e-10	7.95e-08
	GOTERM_MF_FAT	GO:0032553~ribonucleotide binding	7.01e-10	1.34e-07
	GOTERM_MF_FAT	GO:0032555~purine ribonucleotide binding	7.01e-10	1.34e-07
	GOTERM_MF_FAT	GO:0017076~purine nucleotide binding	2.37e-09	4.53e-07
	GOTERM_MF_FAT	GO:0000166~nucleotide binding	3.1e-09	5.93e-07
	Annotation Cluster 8	Enrichment Score: 9.290978313757343
	GOTERM_BP_FAT	GO:0006259~DNA metabolic process	4.41e-19	2.93e-16
	GOTERM_BP_FAT	GO:0006974~response to DNA damage stimulus	6.67e-12	4.43e-09
	GOTERM_BP_FAT	GO:0006281~DNA repair	4.85e-10	3.22e-07
	GOTERM_BP_FAT	GO:0033554~cellular response to stress	1.08e-08	7.15e-06
	Annotation Cluster 9	Enrichment Score: 9.01109211814014
	GOTERM_BP_FAT	GO:0051726~regulation of cell cycle	3.69e-18	2.45e-15
	GOTERM_BP_FAT	GO:0007346~regulation of mitotic cell cycle	4.47e-14	2.96e-11
	GOTERM_BP_FAT	GO:0010564~regulation of cell cycle process	2.22e-13	1.48e-10
	GOTERM_BP_FAT	GO:0000075~cell cycle checkpoint	4.68e-12	3.11e-09
	GOTERM_BP_FAT	GO:0051783~regulation of nuclear division	4.42e-10	2.94e-07
	GOTERM_BP_FAT	GO:0007088~regulation of mitosis	4.42e-10	2.94e-07
	GOTERM_BP_FAT	GO:0007093~mitotic cell cycle checkpoint	1.26e-09	8.39e-07
	GOTERM_BP_FAT	GO:0033043~regulation of organelle organization	1.25e-08	8.28e-06
	GOTERM_BP_FAT	GO:0030071~regulation of mitotic metaphase/anaphase transition	1.36e-08	9.03e-06
	GOTERM_BP_FAT	GO:0031577~spindle checkpoint	2.05e-08	1.36e-05
	GOTERM_BP_FAT	GO:0045841~negative regulation of mitotic metaphase/anaphase transition	1.13e-06	0.000752
	GOTERM_BP_FAT	GO:0007094~mitotic cell cycle spindle assembly checkpoint	1.13e-06	0.000752
	GOTERM_BP_FAT	GO:0010948~negative regulation of cell cycle process	1.27e-06	0.000841
	GOTERM_BP_FAT	GO:0045839~negative regulation of mitosis	1.69e-06	0.00112029
	GOTERM_BP_FAT	GO:0051784~negative regulation of nuclear division	1.69e-06	0.00112029
	Annotation Cluster 10	Enrichment Score: 7.113340457854155
	GOTERM_CC_FAT	GO:0005874~microtubule	3.7e-13	4.33e-11
	GOTERM_MF_FAT	GO:0003777~microtubule motor activity	8.7e-07	0.000166
	GOTERM_BP_FAT	GO:0007018~microtubule-based movement	2.32e-06	0.00153715
	GOTERM_MF_FAT	GO:0003774~motor activity	5.24e-05	0.0099582
	GOTERM_CC_FAT	GO:0005875~microtubule associated complex	7.65e-05	0.00891456
	Annotation Cluster 11	Enrichment Score: 6.765724362059314
	GOTERM_BP_FAT	GO:0006260~DNA replication	1.21e-17	8.02e-15
	GOTERM_BP_FAT	GO:0006261~DNA-dependent DNA replication	1.32e-08	8.73e-06
	GOTERM_BP_FAT	GO:0006268~DNA unwinding during replication	3.37e-06	0.002237
	GOTERM_BP_FAT	GO:0006270~DNA replication initiation	6.06e-06	0.00401484
	GOTERM_BP_FAT	GO:0032392~DNA geometric change	1.01e-05	0.00666032
	GOTERM_BP_FAT	GO:0032508~DNA duplex unwinding	1.01e-05	0.00666032
	GOTERM_MF_FAT	GO:0003697~single-stranded DNA binding	3.7e-05	0.00704732
	Annotation Cluster 12	Enrichment Score: 6.010495746347403
	GOTERM_BP_FAT	GO:0051640~organelle localization	4.02e-08	2.67e-05
	GOTERM_BP_FAT	GO:0051656~establishment of organelle localization	1.08e-06	0.000718
	GOTERM_BP_FAT	GO:0050000~chromosome localization	4.57e-06	0.00303087
	GOTERM_BP_FAT	GO:0051303~establishment of chromosome localization	4.57e-06	0.00303087
*two gene modules are detected in Smoker4 data set. We conduct functional annotation analysis on the two gene modules respectively.
