# Supplementary material for: Network-based differential gene expression analysis suggests cell cycle related genes regulated by E2F1 underlie the molecular difference between smoker and non-smoker lung adenocarcinoma
Source: BMC Bioinformatics. 2013 Dec 17;14:365. doi: 10.1186/1471-2105-14-365 (PMC3878503; doi:10.1186/1471-2105-14-365)
Supplement: Additional file 6: Table S5 — Motif analysis of the modules that is enriched for cell cycle related genes in smoker samples of each data set. [file 1471-2105-14-365-S6.xlsx]

## Sheet: Sheet1
Supplemental Table 5 Motif analysis of the modules that is enriched for cell cycle related genes in smoker samples of each data set
Data set	Motif	p	Bonferroni
Smoker1	hsa_SGCGSSAAA_V$E2F1DP2_01	4.49e-20	1.89e-17
	hsa_V$E2F1DP1_01	4.74e-20	2e-17
	hsa_V$E2F1DP2_01	4.74e-20	2e-17
	hsa_V$E2F4DP2_01	4.74e-20	2e-17
	hsa_V$E2F1_Q6	5.66e-20	2.39e-17
	hsa_V$E2F_02	5.66e-20	2.39e-17
	hsa_V$E2F1_Q3	8.04e-20	3.39e-17
	hsa_V$E2F4DP1_01	1.35e-19	5.7e-17
	hsa_V$E2F_Q6	1.35e-18	5.7e-16
	hsa_V$E2F_Q4	2.2e-18	9.28e-16
	hsa_V$E2F1_Q4_01	1.05e-15	4.43e-13
	hsa_V$E2F_Q3_01	1.4e-15	5.91e-13
	hsa_V$E2F1DP1RB_01	5.81e-15	2.45e-12
	hsa_V$E2F_Q6_01	1.99e-14	8.4e-12
	hsa_V$E2F1_Q6_01	7.89e-13	3.33e-10
	hsa_V$E2F_Q4_01	1.01e-12	4.26e-10
	hsa_V$E2F_Q3	1.69e-12	7.13e-10
	hsa_V$E2F_03	2.91e-12	1.23e-09
	hsa_RCGCANGCGY_V$NRF1_Q6	1.43e-05	0.006
Smoker3	hsa_V$E2F_Q6	1.73e-24	6.57e-22
	hsa_V$E2F_Q4	2.34e-24	8.89e-22
	hsa_V$E2F1_Q6	1.87e-23	7.11e-21
	hsa_V$E2F1DP1_01	3.01e-22	1.14e-19
	hsa_V$E2F4DP2_01	3.01e-22	1.14e-19
	hsa_V$E2F1DP2_01	3.01e-22	1.14e-19
	hsa_V$E2F_02	3.01e-22	1.14e-19
	hsa_V$E2F_Q4_01	4.58e-22	1.74e-19
	hsa_V$E2F4DP1_01	5.26e-22	2e-19
	hsa_V$E2F_Q3_01	3.99e-21	1.52e-18
	hsa_V$E2F_Q6_01	8.85e-21	3.36e-18
	hsa_V$E2F1_Q3	1.38e-19	5.24e-17
	hsa_V$E2F_03	2e-19	7.6e-17
	hsa_V$E2F1_Q4_01	2.19e-19	8.32e-17
	hsa_V$E2F1DP1RB_01	2.49e-19	9.46e-17
	hsa_V$E2F_Q3	1.83e-17	6.95e-15
	hsa_V$E2F1_Q6_01	5.24e-17	1.99e-14
	hsa_SGCGSSAAA_V$E2F1DP2_01	1.48e-16	5.62e-14
	hsa_V$E2F1_Q4	2.1e-10	7.98e-08
	hsa_GATTGGY_V$NFY_Q6_01	6.53e-08	2.48e-05
	hsa_RCGCANGCGY_V$NRF1_Q6	1.19e-05	0.0045
Smoker4_module1*	hsa_GATTGGY_V$NFY_Q6_01	3.01e-08	2.83e-06
	hsa_V$E2F_Q4_01	1.04e-06	9.78e-05
	hsa_V$E2F_Q3	7.42e-06	0.0007
	hsa_V$E2F_Q6	9.46e-06	0.0009
	hsa_V$E2F_Q4	1.08e-05	0.001
	hsa_V$E2F_03	1.36e-05	0.0013
	hsa_V$E2F1_Q4_01	6.84e-05	0.0064
	hsa_V$E2F_02	7.49e-05	0.007
	hsa_V$E2F1DP2_01	7.49e-05	0.007
	hsa_V$E2F4DP2_01	7.49e-05	0.007
	hsa_V$E2F1DP1_01	7.49e-05	0.007
	hsa_V$E2F1_Q6	7.71e-05	0.0072
	hsa_V$E2F_Q3_01	7.94e-05	0.0075
	hsa_V$E2F4DP1_01	8.67e-05	0.0081
	hsa_V$E2F1_Q3	8.92e-05	0.0084
	hsa_V$E2F_Q6_01	0.0001	0.0094
Smoker4_module2*	hsa_V$E2F1_Q4_01	1.79e-08	1.83e-06
	hsa_V$E2F1_Q6	2.14e-08	2.18e-06
	hsa_V$E2F_Q3_01	2.24e-08	2.28e-06
	hsa_V$E2F_Q6	2.34e-08	2.39e-06
	hsa_V$E2F_Q4	2.79e-08	2.85e-06
	hsa_SGCGSSAAA_V$E2F1DP2_01	2.62e-07	2.67e-05
	hsa_V$E2F4DP2_01	2.69e-07	2.74e-05
	hsa_V$E2F1DP1_01	2.69e-07	2.74e-05
	hsa_V$E2F_02	2.69e-07	2.74e-05
	hsa_V$E2F1DP2_01	2.69e-07	2.74e-05
	hsa_V$E2F4DP1_01	3.28e-07	3.35e-05
	hsa_V$E2F_Q4_01	3.28e-07	3.35e-05
	hsa_V$E2F_Q6_01	3.97e-07	4.05e-05
	hsa_V$E2F_Q3	2.7e-06	0.0003
	hsa_V$E2F1DP1RB_01	2.9e-06	0.0003
	hsa_V$E2F1_Q3	3.78e-05	0.0039
	hsa_V$E2F_03	4.75e-05	0.0048
Smoker5	hsa_V$E2F1_Q6	2.44e-30	1.26e-27
	hsa_V$E2F_Q4	8.8e-30	4.53e-27
	hsa_V$E2F_Q6	4.17e-29	2.15e-26
	hsa_V$E2F4DP2_01	4.48e-28	2.31e-25
	hsa_V$E2F_02	4.48e-28	2.31e-25
	hsa_V$E2F1DP1_01	4.48e-28	2.31e-25
	hsa_V$E2F1DP2_01	4.48e-28	2.31e-25
	hsa_V$E2F4DP1_01	1.22e-27	6.28e-25
	hsa_V$E2F1DP1RB_01	3.47e-23	1.79e-20
	hsa_V$E2F1_Q3	1.64e-22	8.45e-20
	hsa_V$E2F_Q3_01	4.41e-22	2.27e-19
	hsa_V$E2F_Q4_01	5.22e-22	2.69e-19
	hsa_V$E2F1_Q6_01	1.2e-21	6.18e-19
	hsa_SGCGSSAAA_V$E2F1DP2_01	2.19e-21	1.13e-18
	hsa_V$E2F1_Q4_01	1.42e-20	7.31e-18
	hsa_V$E2F_Q6_01	7.41e-19	3.82e-16
	hsa_V$E2F_03	9.94e-19	5.12e-16
	hsa_V$E2F_Q3	3.6e-17	1.85e-14
	hsa_V$E2F1_Q4	2.41e-11	1.24e-08
	hsa_GATTGGY_V$NFY_Q6_01	2.86e-09	1.47e-06
	hsa_RCGCANGCGY_V$NRF1_Q6	3.04e-09	1.57e-06
	hsa_SCGGAAGY_V$ELK1_02	1.65e-08	8.5e-06
	hsa_KTGGYRSGAA_UNKNOWN	4.12e-08	2.12e-05
	hsa_V$E2F_01	9.03e-08	4.65e-05
	hsa_V$E2F1_Q3_01	1e-06	0.0005
	hsa_V$ELK1_02	5.59e-06	0.0029
	hsa_GGGCGGR_V$SP1_Q6	1.74e-05	0.009
Smoker6	hsa_V$E2F_03	1.61e-10	2.13e-08
	hsa_V$E2F_Q6	1.02e-09	1.35e-07
	hsa_V$E2F_Q4	1.28e-09	1.69e-07
	hsa_V$E2F_Q6_01	1.51e-09	1.99e-07
	hsa_GATTGGY_V$NFY_Q6_01	2.43e-09	3.21e-07
	hsa_V$E2F_Q3	7.86e-09	1.04e-06
	hsa_V$E2F1_Q4_01	8.29e-09	1.09e-06
	hsa_V$E2F1_Q6	1.03e-08	1.36e-06
	hsa_V$E2F_Q3_01	1.08e-08	1.43e-06
	hsa_V$E2F_Q4_01	1.27e-08	1.68e-06
	hsa_V$E2F1DP1_01	1.01e-07	1.33e-05
	hsa_V$E2F4DP2_01	1.01e-07	1.33e-05
	hsa_V$E2F1DP2_01	1.01e-07	1.33e-05
	hsa_V$E2F_02	1.01e-07	1.33e-05
	hsa_V$E2F4DP1_01	1.28e-07	1.69e-05
	hsa_V$E2F1_Q6_01	1.28e-07	1.69e-05
	hsa_V$E2F1_Q3	1.34e-07	1.77e-05
	hsa_V$E2F1DP1RB_01	8.7e-07	0.0001
	hsa_SGCGSSAAA_V$E2F1DP2_01	5.63e-06	0.0007
	hsa_KTGGYRSGAA_UNKNOWN	6.35e-06	0.0008
	hsa_V$E2F1_Q4	1.29e-05	0.0017
*two gene modules are detected in Smoker4 data set. We conduct regulator annotation analysis on the two gene modules respectively.
