# Supplementary material for: Network-based differential gene expression analysis suggests cell cycle related genes regulated by E2F1 underlie the molecular difference between smoker and non-smoker lung adenocarcinoma
Source: BMC Bioinformatics. 2013 Dec 17;14:365. doi: 10.1186/1471-2105-14-365 (PMC3878503; doi:10.1186/1471-2105-14-365)
Supplement: Additional file 7: Table S6 — Genes in the module of the top 100 genes network in non-smoker samples. [file 1471-2105-14-365-S7.xlsx]

## Sheet: Top100genemodule
Supplemental Table 6 Genes in the module of the top 100 genes network in non-smoker samples
Entrezgene ID
23234
3833
9928
22974
1978
1111
3832
52
1063
55388
7298
699
4174
51203
2237
4085
641
10733
10024
332
7272
5984
55723
81620
51512
4751
10112
9055
9768
4171
7153
9833
9133
10535
55143
4175
259266
11130
83461
4173
9134
54443
1870
11065
9232
891
2177
7083
1033
890
3161
11004
2146
1841
7283
991
10721
1058
9156
113130
29127
10635
2305
