# Supplementary material for: Network-based differential gene expression analysis suggests cell cycle related genes regulated by E2F1 underlie the molecular difference between smoker and non-smoker lung adenocarcinoma
Source: BMC Bioinformatics. 2013 Dec 17;14:365. doi: 10.1186/1471-2105-14-365 (PMC3878503; doi:10.1186/1471-2105-14-365)
Supplement: Additional file 8: Table S7 — Function annotation of the module in the top 100 gene network in nonsmoker samples. [file 1471-2105-14-365-S8.xlsx]

## Sheet: FunctionalAnnotationGeneModule
Supplemental Table 7 Function annotation of the module in the top 100 gene network in nonsmoker samples
Annotation Cluster	Enrichment Score	Category	Term	PValue	Bonferroni
1	23.4563	GOTERM_BP_FAT	GO:0007049~cell cycle	1.80205e-29	1.00194e-26
		GOTERM_BP_FAT	GO:0022403~cell cycle phase	5.64479e-27	3.13851e-24
		GOTERM_BP_FAT	GO:0000279~M phase	1.25987e-26	7.00487e-24
		GOTERM_BP_FAT	GO:0022402~cell cycle process	8.90788e-25	4.95278e-22
		GOTERM_BP_FAT	GO:0000278~mitotic cell cycle	3.35482e-24	1.86528e-21
		GOTERM_BP_FAT	GO:0000280~nuclear division	1.25524e-21	6.97915e-19
		GOTERM_BP_FAT	GO:0007067~mitosis	1.25524e-21	6.97915e-19
		GOTERM_BP_FAT	GO:0051301~cell division	2.03277e-21	1.13022e-18
		GOTERM_BP_FAT	GO:0000087~M phase of mitotic cell cycle	2.80908e-21	1.56185e-18
		GOTERM_BP_FAT	GO:0048285~organelle fission	5.03211e-21	2.79785e-18
2	14.9213	GOTERM_BP_FAT	GO:0000279~M phase	1.25987e-26	7.00487e-24
		GOTERM_BP_FAT	GO:0022402~cell cycle process	8.90788e-25	4.95278e-22
		GOTERM_BP_FAT	GO:0000278~mitotic cell cycle	3.35482e-24	1.86528e-21
		GOTERM_CC_FAT	GO:0015630~microtubule cytoskeleton	5.50434e-17	5.66947e-15
		GOTERM_CC_FAT	GO:0005819~spindle	1.30364e-16	1.14353e-14
		GOTERM_CC_FAT	GO:0044430~cytoskeletal part	2.03889e-13	2.09952e-11
		GOTERM_CC_FAT	GO:0005856~cytoskeleton	7.76683e-10	7.99984e-08
		GOTERM_CC_FAT	GO:0043228~non-membrane-bounded organelle	1.34334e-08	1.38364e-06
		GOTERM_CC_FAT	GO:0043232~intracellular non-membrane-bounded organelle	1.34334e-08	1.38364e-06
3	7.32192	GOTERM_BP_FAT	GO:0006259~DNA metabolic process	3.20078e-12	1.77963e-09
		GOTERM_BP_FAT	GO:0006974~response to DNA damage stimulus	3.19864e-06	0.00177687
		GOTERM_BP_FAT	GO:0006281~DNA repair	1.05686e-05	0.00585895
4	7.28824	GOTERM_BP_FAT	GO:0007059~chromosome segregation	2.19999e-10	1.22319e-07
		GOTERM_BP_FAT	GO:0000070~mitotic sister chromatid segregation	7.87814e-07	0.000437929
		GOTERM_BP_FAT	GO:0000819~sister chromatid segregation	7.87814e-07	0.000437929
5	6.96376	GOTERM_BP_FAT	GO:0051726~regulation of cell cycle	1.11142e-13	6.17901e-11
		GOTERM_BP_FAT	GO:0000075~cell cycle checkpoint	3.13977e-12	1.74574e-09
		GOTERM_BP_FAT	GO:0010564~regulation of cell cycle process	1.79008e-11	9.95284e-09
		GOTERM_BP_FAT	GO:0007346~regulation of mitotic cell cycle	4.21237e-11	2.34208e-08
		GOTERM_CC_FAT	GO:0005694~chromosome	1.10894e-10	1.14221e-08
		GOTERM_CC_FAT	GO:0000793~condensed chromosome	5.4991e-10	5.66407e-08
		GOTERM_CC_FAT	GO:0000922~spindle pole	2.90111e-09	2.98814e-07
		GOTERM_CC_FAT	GO:0044427~chromosomal part	4.75877e-08	4.90152e-06
		GOTERM_BP_FAT	GO:0007093~mitotic cell cycle checkpoint	3.53934e-07	0.000196768
		GOTERM_BP_FAT	GO:0031577~spindle checkpoint	1.64767e-06	0.000915684
		GOTERM_CC_FAT	GO:0000775~chromosome, centromeric region	2.91031e-06	0.000299717
		GOTERM_CC_FAT	GO:0000777~condensed chromosome kinetochore	6.36061e-06	0.00065493
		GOTERM_BP_FAT	GO:0051783~regulation of nuclear division	9.44167e-06	0.00523584
		GOTERM_BP_FAT	GO:0007088~regulation of mitosis	9.44167e-06	0.00523584
		GOTERM_CC_FAT	GO:0000779~condensed chromosome, centromeric region	1.17646e-05	0.00121103
		GOTERM_CC_FAT	GO:0000776~kinetochore	5.81468e-05	0.00597139
6	6.79686	GOTERM_BP_FAT	GO:0007017~microtubule-based process	7.85295e-11	4.36624e-08
		GOTERM_BP_FAT	GO:0000226~microtubule cytoskeleton organization	5.88318e-08	3.271e-05
		GOTERM_BP_FAT	GO:0007051~spindle organization	3.21334e-06	0.00178502
7	6.37336	GOTERM_BP_FAT	GO:0006260~DNA replication	1.65385e-14	9.19753e-12
		GOTERM_BP_FAT	GO:0006261~DNA-dependent DNA replication	1.6673e-07	9.26977e-05
		GOTERM_BP_FAT	GO:0006270~DNA replication initiation	1.64767e-06	0.000915684
8	5.61937	GOTERM_MF_FAT	GO:0005524~ATP binding	6.48365e-07	0.000110216
		GOTERM_MF_FAT	GO:0032559~adenyl ribonucleotide binding	7.86271e-07	0.000133657
		GOTERM_MF_FAT	GO:0030554~adenyl nucleotide binding	1.85231e-06	0.000314843
		GOTERM_MF_FAT	GO:0001883~purine nucleoside binding	2.47068e-06	0.000419928
		GOTERM_MF_FAT	GO:0001882~nucleoside binding	2.81587e-06	0.000478584
		GOTERM_MF_FAT	GO:0032553~ribonucleotide binding	5.03007e-06	0.000854749
		GOTERM_MF_FAT	GO:0032555~purine ribonucleotide binding	5.03007e-06	0.000854749
		GOTERM_MF_FAT	GO:0017076~purine nucleotide binding	1.02583e-05	0.0017424
		GOTERM_MF_FAT	GO:0000166~nucleotide binding	3.45696e-05	0.00585971
9	5.43139	GOTERM_CC_FAT	GO:0005874~microtubule	3.7493e-07	3.8617e-05
		GOTERM_MF_FAT	GO:0003777~microtubule motor activity	4.97009e-05	0.00841377
10	5.41536	GOTERM_CC_FAT	GO:0031981~nuclear lumen	1.08206e-07	1.11452e-05
		GOTERM_CC_FAT	GO:0005654~nucleoplasm	1.52081e-06	0.000156632
		GOTERM_CC_FAT	GO:0070013~intracellular organelle lumen	1.17797e-05	0.00121258
		GOTERM_CC_FAT	GO:0043233~organelle lumen	1.68516e-05	0.00173423
		GOTERM_CC_FAT	GO:0031974~membrane-enclosed lumen	2.56519e-05	0.00263869

## Sheet: Sheet1
Annotation Cluster 1	Enrichment Score: 23.45631259748179	GOTERM_BP_FAT	GO:0007049~cell cycle	1.80205e-29	1.00194e-26	3
		GOTERM_BP_FAT	GO:0022403~cell cycle phase	5.64479e-27	3.13851e-24	5
		GOTERM_BP_FAT	GO:0000279~M phase	1.25987e-26	7.00487e-24	6
		GOTERM_BP_FAT	GO:0022402~cell cycle process	8.90788e-25	4.95278e-22	8
		GOTERM_BP_FAT	GO:0000278~mitotic cell cycle	3.35482e-24	1.86528e-21	9
		GOTERM_BP_FAT	GO:0000280~nuclear division	1.25524e-21	6.97915e-19	11
		GOTERM_BP_FAT	GO:0007067~mitosis	1.25524e-21	6.97915e-19	12
		GOTERM_BP_FAT	GO:0051301~cell division	2.03277e-21	1.13022e-18	13
		GOTERM_BP_FAT	GO:0000087~M phase of mitotic cell cycle	2.80908e-21	1.56185e-18	14
		GOTERM_BP_FAT	GO:0048285~organelle fission	5.03211e-21	2.79785e-18	15
Annotation Cluster 2	Enrichment Score: 14.921259911917579	GOTERM_BP_FAT	GO:0000279~M phase	1.25987e-26	7.00487e-24	19
		GOTERM_BP_FAT	GO:0022402~cell cycle process	8.90788e-25	4.95278e-22	20
		GOTERM_BP_FAT	GO:0000278~mitotic cell cycle	3.35482e-24	1.86528e-21	21
		GOTERM_CC_FAT	GO:0015630~microtubule cytoskeleton	5.50434e-17	5.66947e-15	22
		GOTERM_CC_FAT	GO:0005819~spindle	1.30364e-16	1.14353e-14	23
		GOTERM_CC_FAT	GO:0044430~cytoskeletal part	2.03889e-13	2.09952e-11	24
		GOTERM_CC_FAT	GO:0005856~cytoskeleton	7.76683e-10	7.99984e-08	25
		GOTERM_CC_FAT	GO:0043228~non-membrane-bounded organelle	1.34334e-08	1.38364e-06	26
		GOTERM_CC_FAT	GO:0043232~intracellular non-membrane-bounded organelle	1.34334e-08	1.38364e-06	27
Annotation Cluster 3	Enrichment Score: 7.321920158366145	GOTERM_BP_FAT	GO:0006259~DNA metabolic process	3.20078e-12	1.77963e-09	32
		GOTERM_BP_FAT	GO:0006974~response to DNA damage stimulus	3.19864e-06	0.00177687	33
		GOTERM_BP_FAT	GO:0006281~DNA repair	1.05686e-05	0.00585895	34
Annotation Cluster 4	Enrichment Score: 7.28824432712111	GOTERM_BP_FAT	GO:0007059~chromosome segregation	2.19999e-10	1.22319e-07	38
		GOTERM_BP_FAT	GO:0000070~mitotic sister chromatid segregation	7.87814e-07	0.000437929	39
		GOTERM_BP_FAT	GO:0000819~sister chromatid segregation	7.87814e-07	0.000437929	40
Annotation Cluster 5	Enrichment Score: 6.963761950510223	GOTERM_BP_FAT	GO:0051726~regulation of cell cycle	1.11142e-13	6.17901e-11	44
		GOTERM_BP_FAT	GO:0000075~cell cycle checkpoint	3.13977e-12	1.74574e-09	45
		GOTERM_BP_FAT	GO:0010564~regulation of cell cycle process	1.79008e-11	9.95284e-09	46
		GOTERM_BP_FAT	GO:0007346~regulation of mitotic cell cycle	4.21237e-11	2.34208e-08	47
		GOTERM_CC_FAT	GO:0005694~chromosome	1.10894e-10	1.14221e-08	48
		GOTERM_CC_FAT	GO:0000793~condensed chromosome	5.4991e-10	5.66407e-08	49
		GOTERM_CC_FAT	GO:0000922~spindle pole	2.90111e-09	2.98814e-07	50
		GOTERM_CC_FAT	GO:0044427~chromosomal part	4.75877e-08	4.90152e-06	51
		GOTERM_BP_FAT	GO:0007093~mitotic cell cycle checkpoint	3.53934e-07	0.000196768	53
		GOTERM_BP_FAT	GO:0031577~spindle checkpoint	1.64767e-06	0.000915684	54
		GOTERM_CC_FAT	GO:0000775~chromosome, centromeric region	2.91031e-06	0.000299717	55
		GOTERM_CC_FAT	GO:0000777~condensed chromosome kinetochore	6.36061e-06	0.00065493	56
		GOTERM_BP_FAT	GO:0051783~regulation of nuclear division	9.44167e-06	0.00523584	57
		GOTERM_BP_FAT	GO:0007088~regulation of mitosis	9.44167e-06	0.00523584	58
		GOTERM_CC_FAT	GO:0000779~condensed chromosome, centromeric region	1.17646e-05	0.00121103	59
		GOTERM_CC_FAT	GO:0000776~kinetochore	5.81468e-05	0.00597139	60
Annotation Cluster 6	Enrichment Score: 6.796862841361626	GOTERM_BP_FAT	GO:0007017~microtubule-based process	7.85295e-11	4.36624e-08	68
		GOTERM_BP_FAT	GO:0000226~microtubule cytoskeleton organization	5.88318e-08	3.271e-05	69
		GOTERM_BP_FAT	GO:0007051~spindle organization	3.21334e-06	0.00178502	70
Annotation Cluster 7	Enrichment Score: 6.37336191632126	GOTERM_BP_FAT	GO:0006260~DNA replication	1.65385e-14	9.19753e-12	75
		GOTERM_BP_FAT	GO:0006261~DNA-dependent DNA replication	1.6673e-07	9.26977e-05	76
		GOTERM_BP_FAT	GO:0006270~DNA replication initiation	1.64767e-06	0.000915684	79
Annotation Cluster 8	Enrichment Score: 5.6193707842767155	GOTERM_MF_FAT	GO:0005524~ATP binding	6.48365e-07	0.000110216	89
		GOTERM_MF_FAT	GO:0032559~adenyl ribonucleotide binding	7.86271e-07	0.000133657	90
		GOTERM_MF_FAT	GO:0030554~adenyl nucleotide binding	1.85231e-06	0.000314843	91
		GOTERM_MF_FAT	GO:0001883~purine nucleoside binding	2.47068e-06	0.000419928	92
		GOTERM_MF_FAT	GO:0001882~nucleoside binding	2.81587e-06	0.000478584	93
		GOTERM_MF_FAT	GO:0032553~ribonucleotide binding	5.03007e-06	0.000854749	94
		GOTERM_MF_FAT	GO:0032555~purine ribonucleotide binding	5.03007e-06	0.000854749	95
		GOTERM_MF_FAT	GO:0017076~purine nucleotide binding	1.02583e-05	0.0017424	96
		GOTERM_MF_FAT	GO:0000166~nucleotide binding	3.45696e-05	0.00585971	98
Annotation Cluster 9	Enrichment Score: 5.431390267817554	GOTERM_CC_FAT	GO:0005874~microtubule	3.7493e-07	3.8617e-05	103
		GOTERM_MF_FAT	GO:0003777~microtubule motor activity	4.97009e-05	0.00841377	108
Annotation Cluster 10	Enrichment Score: 5.415355018190813	GOTERM_CC_FAT	GO:0031981~nuclear lumen	1.08206e-07	1.11452e-05	112
		GOTERM_CC_FAT	GO:0005654~nucleoplasm	1.52081e-06	0.000156632	113
		GOTERM_CC_FAT	GO:0070013~intracellular organelle lumen	1.17797e-05	0.00121258	114
		GOTERM_CC_FAT	GO:0043233~organelle lumen	1.68516e-05	0.00173423	115
		GOTERM_CC_FAT	GO:0031974~membrane-enclosed lumen	2.56519e-05	0.00263869	116
