# Supplementary material for: Network-based differential gene expression analysis suggests cell cycle related genes regulated by E2F1 underlie the molecular difference between smoker and non-smoker lung adenocarcinoma
Source: BMC Bioinformatics. 2013 Dec 17;14:365. doi: 10.1186/1471-2105-14-365 (PMC3878503; doi:10.1186/1471-2105-14-365)
Supplement: Additional file 9: Table S8 — Motif analysis of the module in the top 100 gene network in nonsmoker samples. [file 1471-2105-14-365-S9.xlsx]

## Sheet: Sheet1
Supplemental Table 8 Motif analysis of the module in the top 100 gene network in nonsmoker samples
Motif	p	Bonferroni
hsa_V$E2F1_Q6	7e-06	0.0005
hsa_V$E2F_Q6	9.93e-06	0.0007
hsa_V$E2F_Q4	1.3e-05	0.0009
hsa_V$E2F_03	2.28e-05	0.0015
hsa_V$E2F1DP2_01	7.36e-05	0.0049
hsa_V$E2F1DP1_01	7.36e-05	0.0049
hsa_V$E2F4DP2_01	7.36e-05	0.0049
hsa_V$E2F_Q6_01	7.82e-05	0.0052
hsa_V$E2F_02	7.82e-05	0.0052
hsa_V$E2F4DP1_01	0.0001	0.0067
hsa_V$E2F_Q4_01	0.0001	0.0067
