# Supplementary material for: Network-based differential gene expression analysis suggests cell cycle related genes regulated by E2F1 underlie the molecular difference between smoker and non-smoker lung adenocarcinoma
Source: BMC Bioinformatics. 2013 Dec 17;14:365. doi: 10.1186/1471-2105-14-365 (PMC3878503; doi:10.1186/1471-2105-14-365)
Supplement: Additional file 10: Table S9 — Function annotation of the module enriched for cell cycle related genes in non-smoker samples of each data set. [file 1471-2105-14-365-S10.xlsx]

## Sheet: Sheet1
Supplemental Table 9 Function annotation of the module enriched for cell cycle related functions in non-smoker samples of each data set
Data set	Category	Term	PValue	Bonferroni
Smoker5	Annotation Cluster 1	Enrichment Score: 52.586821514489614
	GOTERM_BP_FAT	GO:0007049~cell cycle	6.87e-68	6.82e-65
	GOTERM_BP_FAT	GO:0022403~cell cycle phase	4.95e-58	4.91e-55
	GOTERM_BP_FAT	GO:0000279~M phase	1.18e-56	1.17e-53
	GOTERM_BP_FAT	GO:0022402~cell cycle process	5.16e-56	5.12e-53
	GOTERM_BP_FAT	GO:0000278~mitotic cell cycle	3.85e-53	3.82e-50
	GOTERM_BP_FAT	GO:0007067~mitosis	3.16e-48	3.14e-45
	GOTERM_BP_FAT	GO:0000280~nuclear division	3.16e-48	3.14e-45
	GOTERM_BP_FAT	GO:0000087~M phase of mitotic cell cycle	8.5e-48	8.44e-45
	GOTERM_BP_FAT	GO:0048285~organelle fission	2.84e-47	2.82e-44
	GOTERM_BP_FAT	GO:0051301~cell division	6.92e-43	6.87e-40
	Annotation Cluster 2	Enrichment Score: 28.16328868846972
	GOTERM_CC_FAT	GO:0005694~chromosome	4.75e-38	8.32e-36
	GOTERM_CC_FAT	GO:0044427~chromosomal part	1.23e-34	2.15e-32
	GOTERM_CC_FAT	GO:0000793~condensed chromosome	9.04e-32	1.58e-29
	GOTERM_CC_FAT	GO:0000775~chromosome, centromeric region	7.51e-31	1.31e-28
	GOTERM_CC_FAT	GO:0000779~condensed chromosome, centromeric region	1.68e-24	2.94e-22
	GOTERM_CC_FAT	GO:0000777~condensed chromosome kinetochore	3.43e-24	6e-22
	GOTERM_CC_FAT	GO:0000776~kinetochore	2.21e-21	3.88e-19
	Annotation Cluster 3	Enrichment Score: 22.93339624293024
	GOTERM_BP_FAT	GO:0006259~DNA metabolic process	4.59e-26	4.55e-23
	GOTERM_BP_FAT	GO:0006260~DNA replication	1.96e-25	1.95e-22
	Annotation Cluster 4	Enrichment Score: 20.86465675459697
	GOTERM_CC_FAT	GO:0000775~chromosome, centromeric region	7.51e-31	1.31e-28
	Annotation Cluster 5	Enrichment Score: 15.91899952771814
	GOTERM_CC_FAT	GO:0043228~non-membrane-bounded organelle	6.67e-27	1.17e-24
	GOTERM_CC_FAT	GO:0043232~intracellular non-membrane-bounded organelle	6.67e-27	1.17e-24
	GOTERM_CC_FAT	GO:0005819~spindle	1.38e-25	2.42e-23
	GOTERM_CC_FAT	GO:0015630~microtubule cytoskeleton	2.46e-24	4.31e-22
	GOTERM_CC_FAT	GO:0044430~cytoskeletal part	1.24e-17	2.17e-15
	GOTERM_CC_FAT	GO:0005856~cytoskeleton	6.28e-12	1.1e-09
	GOTERM_CC_FAT	GO:0005815~microtubule organizing center	4.59e-11	8.04e-09
	GOTERM_CC_FAT	GO:0005874~microtubule	8.26e-10	1.45e-07
	GOTERM_CC_FAT	GO:0005813~centrosome	2.85e-09	5e-07
	Annotation Cluster 6	Enrichment Score: 15.913536229316026
	GOTERM_CC_FAT	GO:0031981~nuclear lumen	2.37e-19	4.15e-17
	GOTERM_CC_FAT	GO:0005654~nucleoplasm	6.28e-17	1.94e-14
	GOTERM_CC_FAT	GO:0070013~intracellular organelle lumen	4.26e-16	7.77e-14
	GOTERM_CC_FAT	GO:0043233~organelle lumen	1.31e-15	2.33e-13
	GOTERM_CC_FAT	GO:0031974~membrane-enclosed lumen	3.26e-15	5.63e-13
	Annotation Cluster 7	Enrichment Score: 12.671330067743016
	GOTERM_BP_FAT	GO:0007017~microtubule-based process	3.06e-18	3.04e-15
	GOTERM_BP_FAT	GO:0000226~microtubule cytoskeleton organization	6.93e-14	6.88e-11
	GOTERM_BP_FAT	GO:0007051~spindle organization	5.7e-13	5.65e-10
	GOTERM_BP_FAT	GO:0007010~cytoskeleton organization	1.7e-08	1.69e-05
	Annotation Cluster 8	Enrichment Score: 11.975311461304987
	GOTERM_BP_FAT	GO:0006259~DNA metabolic process	4.59e-26	4.55e-23
	GOTERM_BP_FAT	GO:0006974~response to DNA damage stimulus	1.49e-14	1.48e-11
	GOTERM_BP_FAT	GO:0006281~DNA repair	3.91e-12	3.88e-09
	GOTERM_BP_FAT	GO:0033554~cellular response to stress	9.52e-11	9.44e-08
	GOTERM_BP_FAT	GO:0006310~DNA recombination	1.06e-06	0.00105239
	Annotation Cluster 9	Enrichment Score: 11.429046974407514
	GOTERM_BP_FAT	GO:0007059~chromosome segregation	3.36e-23	3.34e-20
	GOTERM_BP_FAT	GO:0000070~mitotic sister chromatid segregation	1.02e-12	1.01e-09
	GOTERM_BP_FAT	GO:0000819~sister chromatid segregation	1.44e-12	1.42e-09
	GOTERM_BP_FAT	GO:0030261~chromosome condensation	6.6e-07	0.000655
	Annotation Cluster 10	Enrichment Score: 9.703733158961459
	GOTERM_BP_FAT	GO:0000075~cell cycle checkpoint	1.16e-16	1.1e-13
	GOTERM_BP_FAT	GO:0031570~DNA integrity checkpoint	2.11e-08	2.09e-05
	GOTERM_BP_FAT	GO:0000077~DNA damage checkpoint	3.15e-06	0.00312271
	Annotation Cluster 11	Enrichment Score: 8.979394583138573
	GOTERM_BP_FAT	GO:0051726~regulation of cell cycle	8.36e-21	8.29e-18
	GOTERM_BP_FAT	GO:0000075~cell cycle checkpoint	1.16e-16	1.1e-13
	GOTERM_BP_FAT	GO:0010564~regulation of cell cycle process	1.89e-13	1.88e-10
	GOTERM_BP_FAT	GO:0007346~regulation of mitotic cell cycle	1.9e-13	1.89e-10
	GOTERM_BP_FAT	GO:0007093~mitotic cell cycle checkpoint	5.16e-09	5.12e-06
	GOTERM_CC_FAT	GO:0000922~spindle pole	1.79e-07	3.14e-05
	GOTERM_BP_FAT	GO:0007088~regulation of mitosis	7.35e-07	0.000729
	GOTERM_BP_FAT	GO:0051783~regulation of nuclear division	7.35e-07	0.000729
	GOTERM_BP_FAT	GO:0030071~regulation of mitotic metaphase/anaphase transition	9.87e-06	0.00974242
	Annotation Cluster 12	Enrichment Score: 8.704864575635293
	GOTERM_MF_FAT	GO:0005524~ATP binding	3.86e-10	1.08e-07
	GOTERM_MF_FAT	GO:0032559~adenyl ribonucleotide binding	5.92e-10	1.66e-07
	GOTERM_MF_FAT	GO:0030554~adenyl nucleotide binding	3.36e-09	9.4e-07
	GOTERM_MF_FAT	GO:0001883~purine nucleoside binding	5.47e-09	1.53e-06
	GOTERM_MF_FAT	GO:0001882~nucleoside binding	6.82e-09	1.91e-06
	GOTERM_MF_FAT	GO:0032553~ribonucleotide binding	1.18e-08	3.31e-06
	GOTERM_MF_FAT	GO:0032555~purine ribonucleotide binding	1.18e-08	3.31e-06
	GOTERM_MF_FAT	GO:0017076~purine nucleotide binding	5.11e-08	1.43e-05
	GOTERM_MF_FAT	GO:0000166~nucleotide binding	3.71e-07	0.000104
	Annotation Cluster 13	Enrichment Score: 7.148208240406774
	GOTERM_BP_FAT	GO:0007126~meiosis	6.61e-08	6.56e-05
	GOTERM_BP_FAT	GO:0051327~M phase of meiotic cell cycle	6.61e-08	6.56e-05
	GOTERM_BP_FAT	GO:0051321~meiotic cell cycle	8.22e-08	8.16e-05
	Annotation Cluster 14	Enrichment Score: 7.106821110139939
	GOTERM_CC_FAT	GO:0005874~microtubule	8.26e-10	1.45e-07
	GOTERM_MF_FAT	GO:0003777~microtubule motor activity	2.85e-07	7.99e-05
	Annotation Cluster 15	Enrichment Score: 6.75986605956201
	GOTERM_BP_FAT	GO:0006281~DNA repair	3.91e-12	3.88e-09
	GOTERM_BP_FAT	GO:0006310~DNA recombination	1.06e-06	0.00105239
	GOTERM_BP_FAT	GO:0006302~double-strand break repair	1.88e-06	0.00186589
	GOTERM_BP_FAT	GO:0000724~double-strand break repair via homologous recombination	4.51e-06	0.00445927
	GOTERM_BP_FAT	GO:0000725~recombinational repair	4.51e-06	0.00445927
	Annotation Cluster 16	Enrichment Score: 5.83843862641377
	GOTERM_BP_FAT	GO:0006323~DNA packaging	6.41e-12	6.36e-09
	GOTERM_BP_FAT	GO:0065004~protein-DNA complex assembly	8.86e-07	0.000878
	GOTERM_BP_FAT	GO:0006333~chromatin assembly or disassembly	3.01e-06	0.00298504
	GOTERM_BP_FAT	GO:0031497~chromatin assembly	5.93e-06	0.00586902
	GOTERM_CC_FAT	GO:0000785~chromatin	2.55e-05	0.00445775
	Annotation Cluster 17	Enrichment Score: 5.513503840893482
	GOTERM_BP_FAT	GO:0006261~DNA-dependent DNA replication	2.98e-10	2.96e-07
	GOTERM_BP_FAT	GO:0006270~DNA replication initiation	1.75e-06	0.00173421
	GOTERM_BP_FAT	GO:0032508~DNA duplex unwinding	3.36e-06	0.00332435
	GOTERM_BP_FAT	GO:0032392~DNA geometric change	3.36e-06	0.00332435
	Annotation Cluster 18	Enrichment Score: 5.027051713507537
	GOTERM_BP_FAT	GO:0051439~regulation of ubiquitin-protein ligase activity during mitotic cell cycle	4.29e-06	0.00424885
	GOTERM_BP_FAT	GO:0031396~regulation of protein ubiquitination	6.95e-06	0.00686895
	GOTERM_BP_FAT	GO:0051438~regulation of ubiquitin-protein ligase activity	8.92e-06	0.00881345
Smoker6	Annotation Cluster 1	Enrichment Score: 38.57947063130585
	GOTERM_BP_FAT	GO:0007049~cell cycle	1.61e-48	9.78e-46
	GOTERM_BP_FAT	GO:0022403~cell cycle phase	7.83e-42	4.75e-39
	GOTERM_BP_FAT	GO:0000279~M phase	3.36e-41	2.04e-38
	GOTERM_BP_FAT	GO:0000278~mitotic cell cycle	1.1e-40	6.65e-38
	GOTERM_BP_FAT	GO:0022402~cell cycle process	6.91e-39	4.19e-36
	GOTERM_BP_FAT	GO:0000280~nuclear division	6.82e-38	4.14e-35
	GOTERM_BP_FAT	GO:0007067~mitosis	6.82e-38	4.14e-35
	GOTERM_BP_FAT	GO:0000087~M phase of mitotic cell cycle	1.28e-37	7.8e-35
	GOTERM_BP_FAT	GO:0048285~organelle fission	2.79e-37	1.69e-34
	GOTERM_BP_FAT	GO:0051301~cell division	1.73e-30	1.05e-27
	Annotation Cluster 2	Enrichment Score: 14.038467097777485
	GOTERM_CC_FAT	GO:0005819~spindle	1.74e-24	2.12e-22
	GOTERM_CC_FAT	GO:0015630~microtubule cytoskeleton	7.57e-23	9.24e-21
	GOTERM_CC_FAT	GO:0043228~non-membrane-bounded organelle	4.52e-18	5.51e-16
	GOTERM_CC_FAT	GO:0043232~intracellular non-membrane-bounded organelle	4.52e-18	5.51e-16
	GOTERM_CC_FAT	GO:0044430~cytoskeletal part	3.05e-17	3.72e-15
	GOTERM_CC_FAT	GO:0005856~cytoskeleton	1.72e-13	2.1e-11
	GOTERM_CC_FAT	GO:0005815~microtubule organizing center	1.19e-09	1.45e-07
	GOTERM_CC_FAT	GO:0005874~microtubule	2.82e-08	3.44e-06
	Annotation Cluster 3	Enrichment Score: 13.61391983185682
	GOTERM_CC_FAT	GO:0005694~chromosome	5.43e-20	6.62e-18
	GOTERM_CC_FAT	GO:0044427~chromosomal part	3.85e-18	4.7e-16
	GOTERM_CC_FAT	GO:0000793~condensed chromosome	1.01e-17	1.23e-15
	GOTERM_CC_FAT	GO:0000775~chromosome, centromeric region	5.35e-15	6.5e-13
	GOTERM_CC_FAT	GO:0000779~condensed chromosome, centromeric region	7.12e-14	8.68e-12
	GOTERM_CC_FAT	GO:0000777~condensed chromosome kinetochore	7.33e-13	8.94e-11
	GOTERM_CC_FAT	GO:0000776~kinetochore	1.24e-11	1.51e-09
	Annotation Cluster 4	Enrichment Score: 12.429479271135335
	GOTERM_MF_FAT	GO:0005524~ATP binding	1.04e-14	1.82e-12
	GOTERM_MF_FAT	GO:0032559~adenyl ribonucleotide binding	1.56e-14	2.7e-12
	GOTERM_MF_FAT	GO:0030554~adenyl nucleotide binding	7.32e-14	1.27e-11
	GOTERM_MF_FAT	GO:0001883~purine nucleoside binding	1.15e-13	2e-11
	GOTERM_MF_FAT	GO:0001882~nucleoside binding	1.41e-13	2.45e-11
	GOTERM_MF_FAT	GO:0032555~purine ribonucleotide binding	5.73e-12	9.96e-10
	GOTERM_MF_FAT	GO:0032553~ribonucleotide binding	5.73e-12	9.96e-10
	GOTERM_MF_FAT	GO:0017076~purine nucleotide binding	1.99e-11	3.46e-09
	GOTERM_MF_FAT	GO:0000166~nucleotide binding	3.1e-10	5.39e-08
	Annotation Cluster 5	Enrichment Score: 11.98638390300414
	GOTERM_BP_FAT	GO:0007059~chromosome segregation	5.52e-17	3.35e-14
	GOTERM_BP_FAT	GO:0051276~chromosome organization	8.73e-12	5.3e-09
	GOTERM_BP_FAT	GO:0000070~mitotic sister chromatid segregation	4.3e-11	2.61e-08
	GOTERM_BP_FAT	GO:0000819~sister chromatid segregation	5.46e-11	3.32e-08
	Annotation Cluster 6	Enrichment Score: 11.539305882846401
	GOTERM_CC_FAT	GO:0031981~nuclear lumen	1.84e-14	2.25e-12
	GOTERM_CC_FAT	GO:0005654~nucleoplasm	3.92e-12	4.78e-10
	GOTERM_CC_FAT	GO:0070013~intracellular organelle lumen	7.64e-12	9.31e-10
	GOTERM_CC_FAT	GO:0043233~organelle lumen	1.47e-11	1.79e-09
	GOTERM_CC_FAT	GO:0031974~membrane-enclosed lumen	2.49e-11	3.04e-09
	Annotation Cluster 7	Enrichment Score: 10.347270042550232
	GOTERM_BP_FAT	GO:0006259~DNA metabolic process	9.98e-18	6.06e-15
	GOTERM_BP_FAT	GO:0006974~response to DNA damage stimulus	8.18e-10	4.96e-07
	GOTERM_BP_FAT	GO:0006281~DNA repair	1.68e-09	1.02e-06
	GOTERM_BP_FAT	GO:0033554~cellular response to stress	2.98e-07	0.000181
	Annotation Cluster 8	Enrichment Score: 9.315569956366925
	GOTERM_BP_FAT	GO:0051726~regulation of cell cycle	1.46e-19	8.87e-17
	GOTERM_BP_FAT	GO:0007346~regulation of mitotic cell cycle	9.79e-16	6.07e-13
	GOTERM_BP_FAT	GO:0010564~regulation of cell cycle process	8.3e-15	5.05e-12
	GOTERM_BP_FAT	GO:0000075~cell cycle checkpoint	2.85e-13	1.73e-10
	GOTERM_BP_FAT	GO:0051783~regulation of nuclear division	5.53e-11	3.35e-08
	GOTERM_BP_FAT	GO:0007088~regulation of mitosis	5.53e-11	3.35e-08
	GOTERM_CC_FAT	GO:0000922~spindle pole	6.55e-10	7.99e-08
	GOTERM_BP_FAT	GO:0031577~spindle checkpoint	6.44e-09	3.91e-06
	GOTERM_BP_FAT	GO:0007093~mitotic cell cycle checkpoint	7.7e-09	4.68e-06
	GOTERM_BP_FAT	GO:0030071~regulation of mitotic metaphase/anaphase transition	2.04e-07	0.000124
	GOTERM_BP_FAT	GO:0045841~negative regulation of mitotic metaphase/anaphase transition	4.52e-07	0.000274
	GOTERM_BP_FAT	GO:0007094~mitotic cell cycle spindle assembly checkpoint	4.52e-07	0.000274
	GOTERM_BP_FAT	GO:0045839~negative regulation of mitosis	6.75e-07	0.000409
	GOTERM_BP_FAT	GO:0051784~negative regulation of nuclear division	6.75e-07	0.000409
	GOTERM_BP_FAT	GO:0033043~regulation of organelle organization	8.65e-07	0.000525
	GOTERM_BP_FAT	GO:0010948~negative regulation of cell cycle process	1.62e-05	0.00979054
	Annotation Cluster 9	Enrichment Score: 8.161487065908918
	GOTERM_BP_FAT	GO:0006260~DNA replication	2.34e-18	1.42e-15
	GOTERM_BP_FAT	GO:0006261~DNA-dependent DNA replication	2.11e-09	1.28e-06
	GOTERM_BP_FAT	GO:0006270~DNA replication initiation	2.43e-06	0.00147636
	Annotation Cluster 10	Enrichment Score: 6.807568771470826
	GOTERM_BP_FAT	GO:0007017~microtubule-based process	2.91e-10	1.77e-07
	GOTERM_CC_FAT	GO:0005874~microtubule	2.82e-08	3.44e-06
	GOTERM_MF_FAT	GO:0003777~microtubule motor activity	1.75e-07	3.05e-05
	GOTERM_BP_FAT	GO:0007018~microtubule-based movement	5.44e-06	0.00329514
	GOTERM_MF_FAT	GO:0003774~motor activity	1.14e-05	0.00198791
	GOTERM_CC_FAT	GO:0005875~microtubule associated complex	2.08e-05	0.00253656
	Annotation Cluster 11	Enrichment Score: 6.250573187334291
	GOTERM_BP_FAT	GO:0031577~spindle checkpoint	6.44e-09	3.91e-06
	GOTERM_BP_FAT	GO:0030071~regulation of mitotic metaphase/anaphase transition	2.04e-07	0.000124
	GOTERM_BP_FAT	GO:0051640~organelle localization	1.64e-06	0.000994
	GOTERM_BP_FAT	GO:0050000~chromosome localization	1.83e-06	0.00111276
	GOTERM_BP_FAT	GO:0051303~establishment of chromosome localization	1.83e-06	0.00111276
	GOTERM_BP_FAT	GO:0051656~establishment of organelle localization	4.33e-06	0.00262546
