# Supplementary material for: Network-based differential gene expression analysis suggests cell cycle related genes regulated by E2F1 underlie the molecular difference between smoker and non-smoker lung adenocarcinoma
Source: BMC Bioinformatics. 2013 Dec 17;14:365. doi: 10.1186/1471-2105-14-365 (PMC3878503; doi:10.1186/1471-2105-14-365)
Supplement: Additional file 11: Table S10 — Motif analysis of the modules that are enriched for cell cycle related genes in non-smoker samples of Smoker5 and Smoker6 data sets. [file 1471-2105-14-365-S11.xlsx]

## Sheet: Sheet1
Supplemental Table 10 Motif analysis of the modules that are enriched for cell cycle related functions in non-smoker samples of Smoker5 and Smoker6 data sets
Data set	Motif	p	Bonferroni
Smoker5	hsa_V$E2F_Q6	3.79e-21	1.01e-18
	hsa_V$E2F_Q4	6.06e-21	1.62e-18
	hsa_V$E2F1_Q6	6.43e-19	1.72e-16
	hsa_V$E2F1DP1RB_01	9.72e-18	2.6e-15
	hsa_V$E2F4DP2_01	1.38e-16	3.68e-14
	hsa_V$E2F_02	1.38e-16	3.68e-14
	hsa_V$E2F1DP1_01	1.38e-16	3.68e-14
	hsa_V$E2F1DP2_01	1.38e-16	3.68e-14
	hsa_V$E2F_Q3_01	1.52e-16	4.06e-14
	hsa_V$E2F_Q4_01	1.68e-16	4.49e-14
	hsa_V$E2F4DP1_01	2.24e-16	5.98e-14
	hsa_V$E2F1_Q4_01	1.15e-15	3.07e-13
	hsa_V$E2F1_Q3	3.49e-15	9.32e-13
	hsa_V$E2F_Q6_01	3.87e-14	1.03e-11
	hsa_SGCGSSAAA_V$E2F1DP2_01	7.7e-14	2.06e-11
	hsa_V$E2F_Q3	1.16e-13	3.1e-11
	hsa_V$E2F_03	4.75e-13	1.27e-10
	hsa_V$E2F1_Q6_01	3.46e-11	9.24e-09
	hsa_GATTGGY_V$NFY_Q6_01	2.89e-08	7.72e-06
	hsa_V$E2F1_Q4	1.75e-07	4.67e-05
Smoker6	hsa_V$E2F_Q6	8.93e-11	8.39e-09
	hsa_V$E2F_Q4	1.13e-10	1.06e-08
	hsa_V$E2F1_Q6	1.12e-09	1.05e-07
	hsa_V$E2F_03	2.2e-09	2.07e-07
	hsa_V$E2F_Q3	1.11e-08	1.04e-06
	hsa_V$E2F1_Q4_01	1.17e-08	1.1e-06
	hsa_V$E2F1DP2_01	1.36e-08	1.28e-06
	hsa_V$E2F1DP1_01	1.36e-08	1.28e-06
	hsa_V$E2F4DP2_01	1.36e-08	1.28e-06
	hsa_V$E2F_02	1.36e-08	1.28e-06
	hsa_V$E2F_Q3_01	1.5e-08	1.41e-06
	hsa_V$E2F4DP1_01	1.73e-08	1.63e-06
	hsa_V$E2F_Q4_01	1.73e-08	1.63e-06
	hsa_V$E2F1_Q3	1.82e-08	1.71e-06
	hsa_V$E2F_Q6_01	2.19e-08	2.06e-06
	hsa_V$E2F1DP1RB_01	1.44e-07	1.35e-05
	hsa_SGCGSSAAA_V$E2F1DP2_01	1.33e-06	0.0001
	hsa_V$E2F1_Q6_01	1.98e-06	0.0002
	hsa_GATTGGY_V$NFY_Q6_01	2.46e-06	0.0002
	hsa_V$NFY_Q6	3.68e-05	0.0035
	hsa_KTGGYRSGAA_UNKNOWN	3.77e-05	0.0035
